# Supplementary material for: Programmed repair of disease-causing UGA premature termination codons in mammalian brain
Source: Nucleic Acids Res. 2026 Jul 16;54(13):gkag695. doi: 10.1093/nar/gkag695 (PMC13373322; doi:10.1093/nar/gkag695)
Supplement: gkag695_Supplemental_Files [file gkag695_supplemental_files.zip]

Archive with 5 entries (5 files):
- Supplementary Data.zip
- Supplementary Table 1.xlsx
- Supplementary Table 2.xlsx
- Supplementary Table 3.xlsx
- Supplementary_Figures_v3.pdf
