# Supplementary material for: Programmed repair of disease-causing UGA premature termination codons in mammalian brain
Source: Nucleic Acids Res. 2026 Jul 16;54(13):gkag695. doi: 10.1093/nar/gkag695 (PMC13373322; doi:10.1093/nar/gkag695)
Supplement: gkag695_Supplemental_Files [file gkag695_supplemental_files.zip › Supplementary Table 1.xlsx]

## Sheet: Plasmid sequences
Supplementary table 1: Sequences of constructs used.
construct name	Sequence	Description
G0463_pscAAV_pCMV::mOrange2-Y156tga-BgHpA	CTGCGCGCTCGCTCGCTCACTGAGGCCGCCCGGGCAAAGCCCGGGCGTCGGGCGACCTTTGGTCGCCCGGCCTCAGTGAGCGAGCGAGCGCGCAGAGAGGGAGTGGAATTCACGCGTGGATCTGAATTCAATTCACGCGTGGTACCCAATTGAGATCTTCTAGAGTTTAAACCTCGAGAAGCTTTTAATTAAGCTAGCGGATAAGCTTGGGAGTTCCGCGTTACATAACTTACGGTAAATGGCCCGCCTGGCTGACCGCCCAACGACCCCCGCCCATTGACGTCAATAATGACGTATGTTCCCATAGTAACGCCAATAGGGACTTTCCATTGACGTCAATGGGTGGAGTATTTACGGTAAACTGCCCACTTGGCAGTACATCAAGTGTATCATATGCCA…	AAV2ITR, pCMV promoter, mOrange2_Y156tga, BgHpA,
G0463_pscAAV_pCMV::mOrange2-Y156tga-BgHpA_Geno_I_tRNA-Arg_TGA_TCT_1-1	CTGCGCGCTCGCTCGCTCACTGAGGCCGCCCGGGCAAAGCCCGGGCGTCGGGCGACCTTTGGTCGCCCGGCCTCAGTGAGCGAGCGAGCGCGCAGAGAGGGAGTGGAATTCACGCGTGGATCTGAATTCAATTCACGCGTGGTACCCAATTGAGATCTTCTAGAGTTTAAACCTCGAGAAGCTTTTAATTAAGCTAGCGGATAAGCTTGGGAGTTCCGCGTTACATAACTTACGGTAAATGGCCCGCCTGGCTGACCGCCCAACGACCCCCGCCCATTGACGTCAATAATGACGTATGTTCCCATAGTAACGCCAATAGGGACTTTCCATTGACGTCAATGGGTGGAGTATTTACGGTAAACTGCCCACTTGGCAGTACATCAAGTGTATCATATGCCA…	AAV2ITR, pCMV promoter, mOrange2_Y156tga, BgHpA, 100bp upstream of the Arg_TCT_1-1 genomic sequence, tRNA_Arg(TGA)TCT_1-1, tRNA_Arg_TCT_1-1 intron, 100bp downstream of the Arg_TCT_1-1 genomic sequence
G0463_pscAAV_pCMV::mOrange2-Y156tga-BgHpA_Geno_noIntron_tRNA-Arg_TGA_TCT_1-1	CTGCGCGCTCGCTCGCTCACTGAGGCCGCCCGGGCAAAGCCCGGGCGTCGGGCGACCTTTGGTCGCCCGGCCTCAGTGAGCGAGCGAGCGCGCAGAGAGGGAGTGGAATTCACGCGTGGATCTGAATTCAATTCACGCGTGGTACCCAATTGAGATCTTCTAGAGTTTAAACCTCGAGAAGCTTTTAATTAAGCTAGCGGATAAGCTTGGGAGTTCCGCGTTACATAACTTACGGTAAATGGCCCGCCTGGCTGACCGCCCAACGACCCCCGCCCATTGACGTCAATAATGACGTATGTTCCCATAGTAACGCCAATAGGGACTTTCCATTGACGTCAATGGGTGGAGTATTTACGGTAAACTGCCCACTTGGCAGTACATCAAGTGTATCATATGCCA…	AAV2ITR, pCMV promoter, mOrange2_Y156tga, BgHpA, 100bp upstream of the Arg_TCT_1-1 genomic sequence, tRNA_Arg(TGA)TCT_1-1, , 100bp downstream of the Arg_TCT_1-1 genomic sequence
G0463_pscAAV_pCMV::mOrange2-Y156tga-BgHpA_U6_noIntron_tRNA-Arg_TGA_TCT_1-1	CTGCGCGCTCGCTCGCTCACTGAGGCCGCCCGGGCAAAGCCCGGGCGTCGGGCGACCTTTGGTCGCCCGGCCTCAGTGAGCGAGCGAGCGCGCAGAGAGGGAGTGGAATTCACGCGTGGATCTGAATTCAATTCACGCGTGGTACCCAATTGAGATCTTCTAGAGTTTAAACCTCGAGAAGCTTTTAATTAAGCTAGCGGATAAGCTTGGGAGTTCCGCGTTACATAACTTACGGTAAATGGCCCGCCTGGCTGACCGCCCAACGACCCCCGCCCATTGACGTCAATAATGACGTATGTTCCCATAGTAACGCCAATAGGGACTTTCCATTGACGTCAATGGGTGGAGTATTTACGGTAAACTGCCCACTTGGCAGTACATCAAGTGTATCATATGCCA…	AAV2ITR, pCMV promoter, mOrange2_Y156tga, BgHpA, U6 promoter, tRNA_Arg(TGA)TCT_1-1, terminator
G0463_pscAAV_pCMV::mOrange2-Y156tga-BgHpA_U6_Intron_tRNA-Arg_TGA_TCT_1-1	CTGCGCGCTCGCTCGCTCACTGAGGCCGCCCGGGCAAAGCCCGGGCGTCGGGCGACCTTTGGTCGCCCGGCCTCAGTGAGCGAGCGAGCGCGCAGAGAGGGAGTGGAATTCACGCGTGGATCTGAATTCAATTCACGCGTGGTACCCAATTGAGATCTTCTAGAGTTTAAACCTCGAGAAGCTTTTAATTAAGCTAGCGGATAAGCTTGGGAGTTCCGCGTTACATAACTTACGGTAAATGGCCCGCCTGGCTGACCGCCCAACGACCCCCGCCCATTGACGTCAATAATGACGTATGTTCCCATAGTAACGCCAATAGGGACTTTCCATTGACGTCAATGGGTGGAGTATTTACGGTAAACTGCCCACTTGGCAGTACATCAAGTGTATCATATGCCA…	AAV2ITR, pCMV promoter, mOrange2_Y156tga, BgHpA, U6 promoter, tRNA_Arg(TGA)TCT_1-1, tRNA_Arg_TCT_1-1 intron , terminator

## Sheet: gBlocks
Supplementary table 1: Sequences of gBlocks used.
gBlocks name	Sequence	Description
U6_tRNA_intron_Arg_TGA_TCT_1-1	CGAGAAGCTTTTAATTAAGCTAGCGGagggcctatttcccatgattccttcatatttgcatatacgatacaaggctgttagagagataattggaattaatttgactgtaaacacaaagatattagtacaaaatacgtgacgtagaaagtaataatttcttgggtagtttgcagttttaaaattatgttttaaaatggactatcatatgcttaccgtaacttgaaagtatttcgatttcttggctttatatatcttgtggaaaggacgaaacaccGGCTCCGTGGCGCAATGGAtAGCGCATTGGACTtcaAGAGGCTGAAGGCATTCAAAGGtTCCGGGTTCGAGTCCCGGCGGAGTCGttttttcggccggctgccgctggaggtgctcaaagagatg…	U6 promoter, tRNA_Arg(TGA)TCT1-1, tRNA_Arg_TCT_1-1 intron, terminator, 25bp overlapping sequence to clone into G0463_pscAAV plasmid at the BamHI restriction site
U6_tRNA_Arg_TGA_TCT 1-1	CGAGAAGCTTTTAATTAAGCTAGCGGagggcctatttcccatgattccttcatatttgcatatacgatacaaggctgttagagagataattggaattaatttgactgtaaacacaaagatattagtacaaaatacgtgacgtagaaagtaataatttcttgggtagtttgcagttttaaaattatgttttaaaatggactatcatatgcttaccgtaacttgaaagtatttcgatttcttggctttatatatcttgtggaaaggacgaaacaccGGCTCCGTGGCGCAATGGAtAGCGCATTGGACTtcaAATTCAAAGGtTCCGGGTTCGAGTCCCGGCGGAGTCGttttttcggccggctgccgctggaggtgctcaaagagatggGATCCGATATC…	U6 promoter, tRNA_Arg(TGA)TCT_1-1, terminator, 25bp overlapping sequence to clone into G0463_pscAAV plasmid at the BamHI restriction site
Geno_noI_tRNA-Arg_TGA_TCT_1-1	CGAGAAGCTTTTAATTAAGCTAGCGGCTGGGTCTCGGTGACACTGACGACGGGAGGCGCGGTCGGAAGAGCGCGGGGCCGTCGCCTCTGGCTTAACATAGCAGATGCGCTGAGACTCCAACAGGTGGCTCCGTGGCGCAATGGAtAGCGCATTGGACTtcaAATTCAAAGGtTCCGGGTTCGAGTCCCGGCGGAGTCGTAACGCTTTTTTCCCTCCCCCCTACAATTTATTTTCTGCCTCCATCATGTCTCTTATTTTTTTTTTTTGCTAAACGGTTTAACTTCTCTCTCATTCCCTGCTGATCCGATATCACTAGTGCGGCCGC	100bp upstream of the Arg_TCT_1-1 genomic sequence, tRNA_Arg(TGA)TCT_1-1, 100bp downstream of the Arg_TCT_1-1 genomic sequence, 25bp overlapping sequence to clone into G0463_pscAAV plasmid at the BamHI restriction site
Geno_I_tRNA-Arg_TGA_TCT_1-1	CGAGAAGCTTTTAATTAAGCTAGCGGCTGGGTCTCGGTGACACTGACGACGGGAGGCGCGGTCGGAAGAGCGCGGGGCCGTCGCCTCTGGCTTAACATAGCAGATGCGCTGAGACTCCAACAGGTGGCTCCGTGGCGCAATGGAtAGCGCATTGGACTtcaAGAGGCTGAAGGCATTCAAAGGtTCCGGGTTCGAGTCCCGGCGGAGTCGTAACGCTTTTTTCCCTCCCCCCTACAATTTATTTTCTGCCTCCATCATGTCTCTTATTTTTTTTTTTTGCTAAACGGTTTAACTTCTCTCTCATTCCCTGCTGATCCGATATCACTAGTGCGGCCGC	100bp upstream of the Arg_TCT_1-1 genomic sequence, tRNA_Arg(TGA)TCT_1-1, tRNA_Arg_TCT_1-1 intron, 100bp downstream of the Arg_TCT_1-1 genomic sequence, 25bp overlapping sequence to clone into G0463_pscAAV plasmid at the BamHI restriction site

## Sheet: Primers
Supplementary table 1: Primer Sequences.
Primer name	Sequence	Description
LG153_ITR_AAV2_-78F	CTGTTTTTGGGGCTTTTCTG	Forward primer at position -78 bp of the left ITR_AAV2 in the pscAAV_G0463 vector (and position -277bp of the BamHI Restriction site)
LG154_BgHpA_168R	GCGATGCAATTTCCTCATTT	Reverse primer in the BgH pA site at position 168bp of the BamHI cloning site in the pscAAV_G0463 vector
LG563_U6_tRNA_pLenti_HIV_H/B_FOR	TGAACGGATCTCGACGGTATCGGTTGAGGGCCTATTTCCCATGATTCCTTCATATTTG	Forward primer to amplify the tRNA_U6_Arg(TGA)TCT_1-1 and tRNA_U6_Intron_Arg(TGA)TCT_1-1 to be cloned into the pLenti_HIV plasmid by Gibson reaction at the HpaI/BamHI restriction site
LG564_U6_tRNA_pLenti_HIV_H/B_REV	ATGCATCTCGAGCACCGGTGGGATCCCATCTCTTTGAGCACCTCCAGC	Reverse primer to amplify the tRNA_U6_Arg(TGA)TCT_1-1 and tRNA_U6_Intron_Arg(TGA)TCT_1-1 to be cloned into the pLenti_HIV plasmid by Gibson reaction at the HpaI/BamHI restriction site
LG565_genomicTCT1-1_tRNA_pLenti_HIV_H/B_FOR	TGAACGGATCTCGACGGTATCGGTTGCTGGGTCTCGGTGACAC	Forward primer to amplify the tRNA_geno_Intron_Arg(TGA)TCT_1-1 and tRNA_geno_noIntron_Arg(TGA)TCT_1-1 to be cloned into the pLenti_HIV plasmid by Gibson reaction at the HpaI/BamHI restriction site
LG566_genomicTCT1-1_tRNA_pLenti_HIV_H/B_REV	ATGCATCTCGAGCACCGGTGGGATCAGCAGGGAATGAGAGAGAAGTTAAACCG	Reverse primer to amplify the tRNA_geno_Intron_Arg(TGA)TCT_1-1 and tRNA_geno_noIntron_Arg(TGA)TCT_1-1 to be cloned into the pLenti_HIV plasmid by Gibson reaction at the HpaI/BamHI restriction site
LG696_U6_tRNA_G0202_AAV_EcoRI_FOR	GCGTACCGGTTTAATTAAGCTAGCGGAGGGCCTATTTCCCATGATTCCTTCATATTTG	Forward primer to amplify the tRNA_U6_Arg(TGA)TCT_1-1 and tRNA_U6_Intron_Arg(TGA)TCT_1-1 to be cloned into the G0202_AAV_mcs_BgHpA shuttle plasmid by Gibson reaction at the EcoRI restriction site.
LG697_U6_tRNA_G0202_AAV_EcoRI_REV	TCGGATCCCCCGGGCTGCAGGAATTCCATCTCTTTGAGCACCTCCAGC	Reverse primer to amplify the tRNA_U6_Arg(TGA)TCT_1-1 and tRNA_U6_Intron_Arg(TGA)TCT_1-1 to be cloned into the G0202_AAV_mcs_BgHpA shuttle plasmid by Gibson reaction at the EcoRI restriction site.
LG698_genomicTCT1-1_tRNA_G0202_AAV_EcoRI_FOR	GCGTACCGGTTTAATTAAGCTAGCGGCTGGGTCTCGGTGACAC	Forward primer to amplify the tRNA_geno_Intron_Arg(TGA)TCT_1-1 and tRNA_geno_noIntron_Arg(TGA)TCT_1-1 to be cloned into the G0202_AAV_mcs_BgHpA shuttle plasmid by Gibson reaction at the EcoRI restriction site.
LG699_genomicTCT1-1_tRNA_G0202_AAV_EcoRI_REV	TCGGATCCCCCGGGCTGCAGGAATTAGCAGGGAATGAGAGAGAAGTTAAACCG	Reverse primer to amplify the tRNA_geno_Intron_Arg(TGA)TCT_1-1 and tRNA_geno_noIntron_Arg(TGA)TCT_1-1 to be cloned into the G0202_AAV_mcs_BgHpA shuttle plasmid by Gibson reaction at the EcoRI restriction site.
LG384_BamHI_scAAV_4xtRNA_geno_Intron_Arg(TGA)TCT_1-1_tRNA1_FOR	CGAGAAGCTTTTAATTAAGCTAGCGGCTGGGTCTCGGTGACAC	Forward primer to amplify the 1st tRNA_geno_Intron_Arg(TGA)TCT_1-1 (with extension upstream of the BamHI restriction site) insert and clone it into the G0463_pscAAV(BamHI) via a 4 parts Gibson reaction.
LG385_BamHI_scAAV_4xtRNA_geno_Intron_Arg(TGA)TCT_1-1_tRNA1_1R	ATCCCGCTGGAAAGGGAACCAGTACTTTGTAGCAGGGAATGAGAGAGAAGTTAAACCG	Reverse primer to amplify the 1st tRNA_geno_Intron_Arg(TGA)TCT_1-1 (with 30bp of stuffer1) insertand clone it into the G0463_pscAAV (BamHI) via a 4 parts Gibson reaction.
LG386_scAAV_4xtRNA_geno_Intron_Arg(TGA)TCT_1-1_tRNA2_2F	ACAAAGTACTGGTTCCCTTTCCAGCGGGATGCTGGGTCTCGGTGACAC	Forward primer to amplify the 2nd tRNA_geno_Intron_Arg(TGA)TCT_1-1 (with 30bp of stuffer1) insert and clone it into the G0463_pscAAV(BamHI) via a 4 parts Gibson reaction.
LG387_BamHI_scAAV_4xtRNA_geno_Intron_Arg(TGA)TCT_1-1_tRNA2_2R	AAAGCAGCAGTCGTTGAGGCAAAAGTGATAAGCAGGGAATGAGAGAGAAGTTAAACCG	Reverse primer to amplify the 2nd tRNA_geno_Intron_Arg(TGA)TCT_1-1 (with 30bp of stuffer2) insert and clone it into the G0463_pscAAV (BamHI) via a 4 parts Gibson reaction.
LG388_scAAV_4xtRNA_geno_Intron_Arg(TGA)TCT_1-1_tRNA3_3F	TATCACTTTTGCCTCAACGACTGCTGCTTTGCTGGGTCTCGGTGACAC	Forward primer to amplify the 3rd tRNA_geno_Intron_Arg(TGA)TCT_1-1 (with 30bp of stuffer2) insert and clone it into the G0463_pscAAV (BamHI) via a 4 parts Gibson reaction.
LG389_BamHI_scAAV_4xtRNA_geno_Intron_Arg(TGA)TCT_1-1_tRNA3_2R	TTTTAATTCGTCTCCGATCAGCGCACTATAAGCAGGGAATGAGAGAGAAGTTAAACCG	Reverse primer to amplify the 3rd tRNA_geno_Intron_Arg(TGA)TCT_1-1 (with 30bp of stuffer3) insert and clone it into the G0463_pscAAV (BamHI) via a 4 parts Gibson reaction.
LG390_scAAV_4xtRNA_geno_Intron_Arg(TGA)TCT_1-1_tRNA4_4F	TATAGTGCGCTGATCGGAGACGAATTAAAAGCTGGGTCTCGGTGACAC	Forward primer to amplify the 4th tRNA_geno_Intron_Arg(TGA)TCT_1-1 (with 30bp of stuffer3) insert and clone it into the G0463_pscAAV (BamHI) via a 4 parts Gibson reaction.
LG391_BamHI_scAAV_4xtRNA_geno_Intron_Arg(TGA)TCT_1-1_tRNA4_2R	GCGGCCGCACTAGTGATATCGGATCAGCAGGGAATGAGAGAGAAGTTAAACCG	Reverse primer to amplify the 4th tRNA_geno_Intron_Arg(TGA)TCT_1-1 (with extension downstream of the BamHI restriction site) insert and clone it into the G0463_pscAAV (BamHI) via a 4 parts Gibson reaction.
LG160_pCMV_NLuc-TGA_BamHI_G0463_FOR	GAGAAGCTTTTAATTAAGCTAGCGGATAAGCTTGGGAGTTCCGCGTTACATAACTTACG	Forward primer to amplify the pCMV::mOrange2-TGA/pCMV::sfGFP-TGA inserts to clone it into G0463pscAAV
LG262_pCMV_mOrange2-TGA_BamHI_G0463_REV	CGGCCGCACTAGTGATATCGGATCctattaTCACTTGTACAGCTCGTCCATGCCG	Reverse primer to amplify the pCMV::mOrange2-TGA insert to clone it into G0463pscAAV
LG147_pCMV_sfGFP-TGA_BamHI_G0463_REV	CGGCCGCACTAGTGATATCGGATCTTAAGTAGAATCCAGTCCCAACAGGGGATTTGGAATCG	Reverse primer to amplify the pCMV::sfGFP-TGA insert to clone it into G0463pscAAV
LG345_SphI_geno_tRNA-Arg(TGA)-TCT-1-1_FOR	GATTGGGAAGACAATAGCAGGCATGCTGGGGAGCTGGGTCTCGGTGACAC	Forward primer to amplify the tRNA Arg(TCT/CCT) constructs with their genomic context and clone them into G0463_pscAAV_pCMV::mOrange2-TGA_BghpA plasmid downstream of the BgHpA at the SphI restriction site.
LG346_SphI_geno_tRNA-Arg(TGA)-TCT-1-1_REV	GTTCCTCAGATCGATCTCTCCCCAGAGCAGGGAATGAGAGAGAAGTTAAACCG	Reverse primer to amplify the tRNA Arg(TCT/CCT) constructs with their genomic context and clone them into G0463_pscAAV_pCMV::mOrange2-TGA_BghpA plasmid downstream of the BgHpA at the SphI restriction site.
LG206_U6_tRNA_Glu/Gln_TAA_SphI_pscAAV_FOR	GATTGGGAAGACAATAGCAGGCATGCTGGGGAGAGGGCCTATTTCCCATGATTCCTTC	Forward primer to amplify the tRNA Arg(TCT/CCT) constructs under the U6 promoter and clone them into G0463_pscAAV_pCMV::mOrange2-TGA_BghpA plasmid downstream of the BgHpA at the SphI restriction site.
LG207_U6_tRNA_Glu/Gln_TAA_SphI_pscAAV_REV	GTTCCTCAGATCGATCTCTCCCCAGCCATCTCTTTGAGCACCTCCAGCG	Revere primer to amplify the tRNA Arg(TCT/CCT) constructs under the U6 promoter and clone them into G0463_pscAAV_pCMV::mOrange2-TGA_BghpA plasmid downstream of the BgHpA at the SphI restriction site.
LG962_synGAP1_FOR	AAACTTAAGCTTGGTACCGAGCTCGGCCACCATGGGCTTAAGGCCCCCCAC	Primer Forward with kozak sequence to amplify the SYNGAP1-P2A-NanoLUC and clone it into pcDNA3.1 digested by BamHI/EcoRI.
LG964_synGAP1_P2A-NanoLUC_REV	CACTGTGCTGGATATCTGCAGAATTTTACGCCAGAATGCGTTCGCACAGCCG	Primer Reverse to amplify the SYNGAP1-P2A-NanoLUC and clone it into pcDNA3.1 digested by BamHI/EcoRI.
LG966_CDKL5_FOR	AAACTTAAGCTTGGTACCGAGCTCGGCCACCATGAAGATTCCTAACATTGGTAATGTGAT	Primer Forward with kozak sequence to amplify the CDKL5-P2A-NanoLUC and clone it into pcDNA3.1 digested by BamHI/EcoRI.
LG935_CDKL5_pUC19_KpnI_FOR	CGGCCAGTGAATTCGAGCTCGGTACGCCACCATGAAGATTCCTAACATTGGTAATG	Primer Forward to amplify the CDKL5 CDS to be cloned into the pUC19::P2A_NanoLUC at the KpnI restriction site
LG937_CDKL5_pUC19_P2A_NL_KpnI_REV	agcaggctgaagttagtagcCCCGGaCTTGCCCGTCAGTGCCGCATTCTC	Primer Reverse to amplify the CDKL5 CDS to be cloned into the pUC19::P2A_NanoLUC at the KpnI restriction site
LG967_SYNGAP1_pUC19_KpnI_FOR	CGGCCAGTGAATTCGAGCTCGGTACGCCACCATGGGCTTAAGGCCCCCCAC	Primer Forward to amplify the SYNGAP1 CDS to be cloned into the pUC19::P2A_NanoLUC at the KpnI restriction site
LG969_SYNGAP1_pUC19_P2A_NL_KpnI_REV	agcaggctgaagttagtagcCCCGGaCACGCGGGTTTGTTGGACCCAAGGGGGGAAG	Primer Reverse to amplify the SYNGAP1 CDS to be cloned into the pUC19::P2A_NanoLUC at the KpnI restriction site
LG974_CDKL5_R59tga_F1	AACGACTTTAtgaGAGCTTAAAATGCTTCGGACTCTCAAG	Forward primer to mutate the R59 of the CDKL5 CDS
LG975_CDKL5_R59tga_R1	GAGTCCGAAGCATTTTAAGCTCtcaTAAAGTCGTTTCTTTG	Reverse primer to mutate the R59 of the CDKL5 CDS
LG976_CDKL5_R134tga_F1	GTCCATtgaGATATAAAACCAGAAAATCTCTTAATCAGCCAC	Forward primer to mutate the R134 of the CDKL5 CDS
LG977_CDKL5_R134tga_R1	CTGGTTTTATATCtcaATGGACAATATCATTCTTATGGCACC	Reverse primer to mutate the R134 of the CDKL5 CDS
LG978_CDKL5_R550tga_F1	GAAATAACtgaAATGAGGGAACGCTGGACTCACGTCG	Forward primer to mutate the R550 of the CDKL5 CDS
LG979_CDKL5_R550tga_R1	CCCTCATTtcaGTTATTTCTTCCAGAAGGGCTGAGCAAAG	Reverse primer to mutate the R550 of the CDKL5 CDS
LG980_CDKL5_R559tga_F1	GGACTCACGTtgaACCACAACCAGACATTCTAAGACGATGG	Forward primer to mutate the R559 of the CDKL5 CDS
LG981_CDKL5_R559tga_R1	CTGGTTGTGGTtcaACGTGAGTCCAGCGTTCCCTCATTTCGG	Reverse primer to mutate the R559 of the CDKL5 CDS
LG982_CDKL5_R952tga_F1	GTCCCAAACtgaGCCCTTCATCGTCCAATCTCCAG	Forward primer to mutate the R952 of the CDKL5 CDS
LG983_CDKL5_R952tga_R1	GAAGGGCtcaGTTTGGGACGCACGGAGTGTGAGG	Reverse primer to mutate the R952 of the CDKL5 CDS
LG984_CDKL5_R970tga_F1	CCAGGTCtgaGGCACTTCCATGTGCCCGACAC	Forward primer to mutate the R970 of the CDKL5 CDS
LG985_CDKL5_R970tga_R1	GGAAGTGCCtcaGACCTGGAGTACTGGATAGGG	Reverse primer to mutate the R970 of the CDKL5 CDS
LG986_CDKL5_R981tga_F1	CTCCAGGTCtgaGGCACTGATGCTTTCAGCTGCCC	Forward primer to mutate the R981 of the CDKL5 CDS
LG987_CDKL5_R981tga_R1	CAGTGCCtcaGACCTGGAGTGTCGGGCACATGG	Reverse primer to mutate the R981 of the CDKL5 CDS
LG1008_SYNGAP1_R76tga_F1	CTTCCTGAGCtgaAGGCTAAAAAGCTCCATCAAACGTACAAAG	Forward primer to mutate the R76 of the SYNGAP1 CDS
LG1009_SYNGAP1_R76tga_R1	GCTTTTTAGCCTtcaGCTCAGGAAGCCTTGCGAGGG	Reverse primer to mutate the R76 of the SYNGAP1 CDS
LG1037_SYNGAP1_R84tga_F1	TCCATCAAAtgaACAAAGTCACAACCCAAACTTGACCGG	Forward primer to mutate the R84 of the SYNGAP1 CDS
LG1038_SYNGAP1_R84tga_R1	GTGACTTTGTtcaTTTGATGGAGCTTTTTAGCCTCCGGCTC	Reverse primer to mutate the R76 of the SYNGAP1 CDS
LG1010_SYNGAP1_R105tga_F1	CCTCGCTTCtgaAGTGCTGACCATGACCGGGCCC	Forward primer to mutate the R105 of the SYNGAP1 CDS
LG1011_SYNGAP1_R105tga_R1	TCAGCACTtcaGAAGCGAGGCAGGATCTGTCGAAAGCTGCTGG	Reverse primer to mutate the R105 of the SYNGAP1 CDS
LG1012_SYNGAP1_R485tga_F1	CCAACCTGtgaATGTGCTGTGAGTTGGCCCTGTGC	Forward primer to mutate the R485 of the SYNGAP1 CDS
LG1013_SYNGAP1_R485tga_R1	CAGCACATtcaCAGGTTGGCCTGGTGCTCTGCCAG	Reverse primer to mutate the R485 of the SYNGAP1 CDS
LG1014_SYNGAP1_R520tga_F1	GTGCAGAGtgaGGCCGGGAGGACATTGCTG	Forward primer to mutate the R520 of the SYNGAP1 CDS
LG1015_SYNGAP1_R520tga_R1	CCCGGCCtcaCTCTGCACAGCGCAGCCG	Reverse primer to mutate the R520 of the SYNGAP1 CDS
LG1016_SYNGAP1_R562tga_F1	CCTCAtgaACCCTCACCCTCATCGCCAAGG	Forward primer to mutate the R562 of the SYNGAP1 CDS
LG1017_SYNGAP1_R562tga_R1	GTGAGGGTtcaTGAGGTCTGCTCATCTGGGTACTCCTGCATCAG	Reverse primer to mutate the R562 of the SYNGAP1 CDS
LG1018_SYNGAP1_R628tga_F1	CTTGGGCtgaGAGCTCTCCACACTTCACGCCC	Forward primer to mutate the R628 of the SYNGAP1 CDS
LG1019_SYNGAP1_R628tga_R1	GGAGAGCTCtcaGCCCAAGTCTATGTAGCCCTCAAAACTGCTG	Reverse primer to mutate the R628 of the SYNGAP1 CDS
LG1020_SYNGAP1_R716tga_F1	CCTTCATGGCTtgaGGCCTCAACAGCTCTATGGACATGG	Forward primer to mutate the R716 of the SYNGAP1 CDS
LG1021_SYNGAP1_R716tga_R1	GTTGAGGCCtcaAGCCATGAAGGACTGAAGGTCGATGGAG	Reverse primer to mutate the R716 of the SYNGAP1 CDS
LG1022_SYNGAP1_R863tga_F1	GCAACTGtgaATCCCTCTTTCCTTCCAGAACCC	Forward primer to mutate the R863 of the SYNGAP1 CDS
LG1023_SYNGAP1_R863tga_R1	AGGGATtcaCAGTTGCTGGGCGGGGAC	Reverse primer to mutate the R863 of the SYNGAP1 CDS
LG1024_SYNGAP1_R908tga_F1	CACCATCACtgaGGGGGAGAACCCCCAGGGGAC	Forward primer to mutate the R908 of the SYNGAP1 CDS
LG1025_SYNGAP1_R908tga_R1	CTCCCCCtcaGTGATGGTGATGGTGGTGGTGGTGGTG	Reverse primer to mutate the R908 of the SYNGAP1 CDS
LG1026_SYNGAP1_R1026tga_F1	GAAACCCtgaCCGTCCAGCGGGAACCTATTGCAG	Forward primer to mutate the R1026 of the SYNGAP1 CDS
LG1027_SYNGAP1_R1026tga_R1	GGACGGtcaGGGTTTCTGGGCAGCACTCACTGTCAACTG	Reverse primer to mutate the R1026 of the SYNGAP1 CDS
LG1033_SYNGAP1_R1181tga_F1	GTACCAAGCCtgaCTGGAGCAGAGCGAG	Forward primer to mutate the R1181 of the SYNGAP1 CDS
LG1034_SYNGAP1_R1181tga_R1	CTGCTCCAGtcaGGCTTGGTACTGCATCAGG	Reverse primer to mutate the R1181 of the SYNGAP1 CDS
