# Supplementary material for: Programmed repair of disease-causing UGA premature termination codons in mammalian brain
Source: Nucleic Acids Res. 2026 Jul 16;54(13):gkag695. doi: 10.1093/nar/gkag695 (PMC13373322; doi:10.1093/nar/gkag695)
Supplement: gkag695_Supplemental_Files [file gkag695_supplemental_files.zip › Supplementary Table 2.xlsx]

## Sheet: Fig. 1D
Supplementary table 2: In vitro rescue of SYNGAP1-TGA-P2A-Nluc
	- sup-tRNA		+ sup-tRNA
Construct	Mean (a.u.)	SEM	Mean (a.u.)	SEM
WT	3.27519e+06	214209
R76TGA	120016	519.448	3.39261e+06	12366.3
R84TGA	92223.8	8579.96	3017247	183505
R105TGA	30990.2	1091.18	1.20823e+06	47658.2
R485TGA	48495	1186.63	2237247	34488.8
R520TGA	46495.2	976.112	1934069	16211.1
R526TGA	50712.2	2254.1	3254508	112656
R628TGA	41486.2	255.913	2.79041e+06	25352.2
R716TGA	34843	1663.2	2.71247e+06	25469.7
R863TGA	48777	591.655	2.80115e+06	22189.3
R908TGA	34371.2	1467.21	2.04371e+06	7552.84
R1026TGA	30208	523.467	1.96697e+06	30403.9
R1181TGA	22792	1070.8	1.86371e+06	55743.9
Multiple Unpaired t-tests, Holm-Sidak
Construct	P value	Mean of - tRNA	Mean of + tRNA	Difference	SE of difference	t ratio	df	Adjusted P value
R76TGA	<0.000001	120016	3392612	-3272596	12377	264.4	6	<0.000001
R84TGA	4e-06	92224	3017247	-2925023	183705	15.92	6	4e-06
R105TGA	<0.000001	30990	1208234	-1177244	47671	24.7	6	<0.000001
R485TGA	<0.000001	48495	2237247	-2188752	34509	63.43	6	<0.000001
R520TGA	<0.000001	46495	1934069	-1887574	16240	116.2	6	<0.000001
R526TGA	<0.000001	50712	3254508	-3203796	112678	28.43	6	<0.000001
R628TGA	<0.000001	41486	2790415	-2748928	25354	108.4	6	<0.000001
R716TGA	<0.000001	34843	2712474	-2677631	25524	104.9	6	<0.000001
R863TGA	<0.000001	48777	2801149	-2752372	22197	124	6	<0.000001
R908TGA	<0.000001	34371	2043714	-2009342	7694	261.2	6	<0.000001
R1026TGA	<0.000001	30208	1966969	-1936761	30408	63.69	6	<0.000001
R1181TGA	<0.000001	22792	1863714	-1840922	55754	33.02	6	<0.000001

## Sheet: Fig. 1E
Supplementary table 2: In vitro rescue of CDKL5-TGA-P2A-Nluc.
	- sup-tRNA		+ sup-tRNA
Construct	Mean (a.u.)	SEM	Mean (a.u.)	SEM
WT	208345	11315
R59TGA	29098	2090.05	224628	8890.18
R134TGA	1350.25	28.7007	19436.2	1177.03
R550TGA	5758.25	280.629	214811	7107.91
R559TGA	4600	175.414	227526	9432.94
R952TGA	3350	104.931	142610	1390.01
R970TGA	3780.25	180.527	200515	1311.85
R981TGA	3235.25	51.2841	244818	8495.86
Multiple Unpaired t-tests, Holm-Sidak
Construct	P value	Mean of - tRNA	Mean of + tRNA	Difference	SE of difference	t ratio	df	Adjusted P value
R59TGA	<0.000001	29098	224628	-195530	9133	21.41	6	1e-06
R134TGA	5e-06	1350	19436	-18086	1177	15.36	6	5e-06
R550TGA	<0.000001	5758	214811	-209053	7113	29.39	6	<0.000001
R559TGA	<0.000001	4600	227527	-222927	9435	23.63	6	1e-06
R952TGA	<0.000001	3350	142610	-139260	1394	99.9	6	<0.000001
R970TGA	<0.000001	3780	200515	-196735	1324	148.6	6	<0.000001
R981TGA	<0.000001	3235	244818	-241582	8496	28.43	6	<0.000001

## Sheet: Fig. 2B
Supplementary table 2: HT1080 Transduction luminescence measurement
Time post transduction (hours)	24		48
Construct	Mean (a.u.)	SEM	Mean (a.u.)	SEM
scAAV-G	2935.33	188.902	44372.3	1040.65
scAAV-G(I)	3427.67	246.99	43508.3	8925.7
AAV-U6	1410	235.332	28122.7	1526.26
scAAV-U6(I)	931	166.512	20381	3567.32
AAV-G(I)	1092.67	118.755	17513.3	856.386
scAAV-U6	395.667	48.254	14453.5	2779.5
NLuc-TGA	51.6667	6.64162	203	18
Brown-Forsythe and Welch ANOVA tests, Dunnett's T3 multiple comparisons test
	Mean diff.	95.00% CI of diff.	Below threshold?	Summary	Adjusted P Value
scAAV-G vs. scAAV-G(I)	-492.3	-2187 to 1202	No	ns	0.8372
scAAV-G vs. AAV-U6	1525	-119.1 to 3170	No	ns	0.0645
scAAV-G vs. scAAV-U6(I)	2004	632.1 to 3377	Yes	*	0.0129
scAAV-G vs. AAV-G(I)	1843	365.9 to 3319	Yes	*	0.0269
scAAV-G vs. scAAV-U6	2540	619.9 to 4459	Yes	*	0.0289
scAAV-G vs. NLuc-TGA	2884	1022 to 4745	Yes	*	0.0212
scAAV-G(I) vs. AAV-U6	2018	158.6 to 3877	Yes	*	0.0377
scAAV-G(I) vs. scAAV-U6(I)	2497	873.4 to 4120	Yes	*	0.0106
scAAV-G(I) vs. AAV-G(I)	2335	521.2 to 4149	Yes	*	0.0247
scAAV-G(I) vs. scAAV-U6	3032	554.0 to 5510	Yes	*	0.0337
scAAV-G(I) vs. NLuc-TGA	3376	943.1 to 5809	Yes	*	0.0263
AAV-U6 vs. scAAV-U6(I)	479	-1092 to 2050	No	ns	0.8044
AAV-U6 vs. AAV-G(I)	317.3	-1427 to 2062	No	ns	0.9487
AAV-U6 vs. scAAV-U6	1014	-1351 to 3380	No	ns	0.2389
AAV-U6 vs. NLuc-TGA	1358	-959.8 to 3676	No	ns	0.1376
scAAV-U6(I) vs. AAV-G(I)	-161.7	-1276 to 952.8	No	ns	0.9985
scAAV-U6(I) vs. scAAV-U6	535.3	-1172 to 2242	No	ns	0.3933
scAAV-U6(I) vs. NLuc-TGA	879.3	-761.5 to 2520	No	ns	0.1618
AAV-G(I) vs. scAAV-U6	697	-151.4 to 1545	No	ns	0.0849
AAV-G(I) vs. NLuc-TGA	1041	-130.1 to 2212	No	ns	0.0628
scAAV-U6 vs. NLuc-TGA	344	-135.6 to 823.6	No	ns	0.0945

## Sheet: Fig. 2C
Supplementary table 2: Viral Titers of constructs
Construct	Uiowa VVC	Charles River	PackGene
scAAV-G	52000000000	3206000000000	443000000000
scAAV-G(I)	4070000000000	17890000000000	10000000000000

## Sheet: Fig. 2F
Supplementary table 2: Ex vivo brain luminescence measurement
Condition	Mean (Photons/s)	SEM
Uninjected	32386.3	5662.1
scAAV-G	248708	46103.7
Unpaired t test with Welch's correction
P value	P value summary	Significantly different (P < 0.05)?	One- or two-tailed P value?	Welch-corrected t, df
0.0175	*	Yes	Two-tailed	t=4.657, df=3.090
How large is the effect?
Mean of group A	Mean of group B	Difference between means (B - A) ± SEM	95% confidence interval	R squared (eta squared)
32386	248708	216322 ± 46450	70916 to 361729	0.8753

## Sheet: Fig. 3B
Supplementary table 2: In vivo transcranial luminescence measurement
Construct	Mean (Photons/s)	SEM
scAAV-mO2-TGA	156110	14700.6
AAV-U6	405517	52573.9
AAV-G(I)	415512	51443.5
scAAV-U6	475115	57798.4
scAAV-U6(I)	289972	38918.3
scAAV-G	496778	52489.5
scAAV-G(I)	312543	26045.3
Brown-Forsythe and Welch ANOVA tests, Dunnett's T3 multiple comparisons test
	Mean diff.	95.00% CI of diff.	Below threshold?	Summary	Adjusted P Value
scAAV-mO2-TGA vs. AAV-U6	-249407	-428004 to -70811	Yes	**	0.0074
scAAV-mO2-TGA vs. AAV-G(I)	-259402	-430572 to -88232	Yes	**	0.0038
scAAV-mO2-TGA vs. scAAV-U6	-319006	-514118 to -123894	Yes	**	0.0026
scAAV-mO2-TGA vs. scAAV-U6(I)	-133863	-266960 to -765.6	Yes	*	0.0485
scAAV-mO2-TGA vs. scAAV-G	-340668	-505409 to -175928	Yes	***	0.0001
scAAV-mO2-TGA vs. scAAV-G(I)	-156433	-247811 to -65056	Yes	***	0.0009

## Sheet: Fig. 3D
Supplementary table 2: In vivo transcranial luminescence measurement
Construct	Mean (Photons/s)	SEM
scAAV-mO2-TGA	392863	52207.6
AAV-U6	440031	126757
scAAV-U6	668962	103237
scAAV-G	1.75263e+06	316030
scAAV-G(I)	1.02838e+06	159294
scAAV-4xG(I)	2.48647e+06	434915
Brown-Forsythe and Welch ANOVA tests, Dunnett's T3 multiple comparisons test
	Mean diff.	95.00% CI of diff.	Below threshold?	Summary	Adjusted P Value
scAAV-mO2-TGA vs. AAV-U6	-47167	-493840 to 399506	No	ns	0.998
scAAV-mO2-TGA vs. scAAV-U6	-276099	-619358 to 67160	No	ns	0.1423
scAAV-mO2-TGA vs. scAAV-G	-1359765	-2262655 to -456874	Yes	**	0.002
scAAV-mO2-TGA vs. scAAV-G(I)	-635512	-1155593 to -115432	Yes	*	0.0163
scAAV-mO2-TGA vs. scAAV-4xG(I)	-2093603	-3393318 to -793889	Yes	**	0.0017

## Sheet: Fig. 3F
Supplementary table 2: Longitudinal in vivo transcranial luminescence measurement
Time post injection (days)	30		47		51		70		80
Condition	Mean (Photons/s)	SEM	Mean (Photons/s)	SEM	Mean (Photons/s)	SEM	Mean (Photons/s)	SEM	Mean (Photons/s)	SEM
Uninjected	128836	14034.5	100263	18209.2	124897	45311.6	120642	10811.9	90313.3	3716.78
scAAV-4xG(I)	2.86186e+06	875055	2.16567e+06	729093	2.34238e+06	763651	2.08126e+06	616490	2.18275e+06	607683
Two way ANOVA, Šídák's multiple comparisons test
	95.00% CI of diff.	Below threshold?	Summary	Adjusted P Value
Day 30	960928 to 4505112	Yes	**	0.0013
Day 47	293314 to 3837498	Yes	*	0.017
Day 51	445391 to 3989575	Yes	**	0.0096
Day 70	66177 to 3855069	Yes	*	0.0401
Day 80	197990 to 3986882	Yes	*	0.0255

## Sheet: Fig. 4A
Supplementary table 2: Global abundance of tRNA in injected and uninjected mice
Condition	Uninjected			Injected
	Mean	SEM	N	Mean	SEM	N
mt tRNA	0.0591673	0.00521893	3	0.0439192	0.0033443	3
Cyt tRNA	0.940833	0.00521893	3	0.956081	0.0033443	3
Multiple unpaired t tests, Welch ANOVA on Transformed abundance data: Y= log(Y+0.000001)
	Below threshold?	P value	Mean of Uninjected	Mean of Injected	Difference	SE of difference	t ratio	df	Adjusted P Value
mt tRNA	No	0.06335	-1.231	-1.36	0.1289	0.05046	2.554	3.981	0.122687
Cyt tRNA	No	0.082395	-0.0265	-0.01951	-0.00699	0.002852	2.451	3.365	0.122687

## Sheet: Fig. 4B
Supplementary table 2: Cytosolic abundance of arginine tRNA isodecoders in injected and uninjected mice
Condition	Uninjected			Injected
tRNA	Mean	SEM	N	Mean	SEM	N
ACG-1	0.00698508	0.0002154	3	0.00708021	2.09537e-05	3
ACG-2	0.00140533	9.21168e-05	3	0.00157182	3.31535e-05	3
ACG-3	0.00562549	0.000172506	3	0.00570631	7.26786e-05	3
CCG-1	0.0107008	0.000228173	3	0.0109514	0.000344983	3
CCG-2	0.00705924	0.000239495	3	0.00755864	0.000230638	3
CCG-3	0.0189783	0.000784495	3	0.0166177	0.00026101	3
CCT-1	0.000981874	0.000149553	3	0.000983597	3.16105e-05	3
CCT-2	0.000714762	0.000117557	3	0.000853175	4.95249e-05	3
CCT-3	0.00138528	4.63938e-05	3	0.00159474	1.72108e-05	3
CCT-4	0.0206707	0.00293436	3	0.0183145	0.000494206	3
TCA-1				4.46586e-05	4.83109e-06	3
TCT-1	0.00153598	0.000451377	3	0.00174276	4.25923e-05	3
TCT-2	0.000149007	4.72744e-05	3	0.000198062	1.52488e-05	3
TCT-3	0.00102051	0.000286022	3	0.00126685	5.65074e-05	3
TCT-4	0.000426328	8.83945e-05	3	0.000364109	4.63917e-05	3
TCT-5	7.35912e-05	1.54616e-05	3	0.000103246	5.65227e-06	3
TCG-1	0.0170734	0.00106738	3	0.0171501	0.000231258	3
TCG-2	0.0127968	0.000217541	3	0.0128248	0.000206094	3
TCG-3	0.00813183	0.00086979	3	0.00871306	0.000137691	3
TCG-4	0.00211984	0.000120061	3	0.00242294	5.96673e-05	3
Multiple unpaired t tests, Welch ANOVA on Transformed abundance data: Y= log(Y+0.000001)
tRNA	Below threshold?	P value	Mean of Uninjected	Mean of Injected	Difference	SE of difference	t ratio	df	Adjusted P Value
ACG-1	No	0.681964	-2.156	-2.15	-0.006275	0.01326	0.4731	2.038	0.999377
ACG-2	No	0.223481	-2.854	-2.804	-0.05035	0.0308	1.635	2.383	0.971018
ACG-3	No	0.681514	-2.25	-2.244	-0.006523	0.01425	0.4577	2.695	0.999377
CCG-1	No	0.593622	-1.971	-1.961	-0.009813	0.01675	0.5858	3.503	0.999377
CCG-2	No	0.204316	-2.152	-2.122	-0.02977	0.01961	1.518	3.965	0.967558
CCG-3	No	0.069336	-1.722	-1.78	0.05706	0.01899	3.005	2.586	0.725672
CCT-1	No	0.89263	-3.017	-3.007	-0.009652	0.06386	0.1511	2.194	0.999377
CCT-2	No	0.328426	-3.156	-3.07	-0.0862	0.07144	1.207	2.525	0.994348
CCT-3	No	0.040377	-2.859	-2.797	-0.06154	0.01519	4.052	2.413	0.543007
CCT-4	No	0.530185	-1.693	-1.737	0.04461	0.06007	0.7427	2.154	0.999377
TCA-1				-4.346
TCT-1	No	0.534063	-2.848	-2.759	-0.08917	0.1201	0.7426	2.032	0.999377
TCT-2	No	0.337475	-3.864	-3.704	-0.16	0.1326	1.207	2.286	0.994348
TCT-3	No	0.386613	-3.022	-2.898	-0.124	0.1145	1.083	2.12	0.995375
TCT-4	No	0.603605	-3.387	-3.445	0.05865	0.1031	0.5686	3.552	0.999377
TCT-5	No	0.190335	-4.145	-3.983	-0.1613	0.08775	1.839	2.305	0.96589
TCG-1	No	0.908688	-1.769	-1.766	-0.003569	0.02779	0.1284	2.184	0.999377
TCG-2	No	0.929591	-1.893	-1.892	-0.0009615	0.01022	0.09407	3.988	0.999377
TCG-3	No	0.521972	-2.094	-2.06	-0.03461	0.04536	0.7631	2.095	0.999377
TCG-4	No	0.119755	-2.675	-2.616	-0.05911	0.0265	2.231	2.757	0.885644

[truncated: 3 more sheets: Fig. 4C, Fig. 4D, Fig. 4E]
