# Supplementary material for: Programmed repair of disease-causing UGA premature termination codons in mammalian brain
Source: Nucleic Acids Res. 2026 Jul 16;54(13):gkag695. doi: 10.1093/nar/gkag695 (PMC13373322; doi:10.1093/nar/gkag695)
Supplement: gkag695_Supplemental_Files [file gkag695_supplemental_files.zip › Supplementary Table 3.xlsx]

## Sheet: Abundances
Supplementary table 3: Abundance of tRNAs in injected and uninjected mice.
Uninjected-584_R2_anticodon.sam_abundance			Uninjected-800_R2_anticodon.sam_abundance			Uninjected-806_R2_anticodon.sam_abundance				Injected-974_R2_anticodon.sam_abundance			Injected-976_R2_anticodon.sam_abundance			Injected-979_R2_anticodon.sam_abundance
name	count		name	count		name	count			name	count		name	count		name	count
mttRNA|Mus_musculus|Ala-TGC-1	9879		mttRNA|Mus_musculus|Ala-TGC-1	18721		mttRNA|Mus_musculus|Ala-TGC-1	21510			mttRNA|Mus_musculus|Ala-TGC-1	10607		mttRNA|Mus_musculus|Ala-TGC-1	11105		mttRNA|Mus_musculus|Ala-TGC-1	8653
mttRNA|Mus_musculus|Arg-TCG-1	1105		mttRNA|Mus_musculus|Arg-TCG-1	2567		mttRNA|Mus_musculus|Arg-TCG-1	4962			mttRNA|Mus_musculus|Arg-TCG-1	1988		mttRNA|Mus_musculus|Arg-TCG-1	2274		mttRNA|Mus_musculus|Arg-TCG-1	1483
mttRNA|Mus_musculus|Asn-GTT-1	673		mttRNA|Mus_musculus|Asn-GTT-1	1415		mttRNA|Mus_musculus|Asn-GTT-1	2523			mttRNA|Mus_musculus|Asn-GTT-1	1004		mttRNA|Mus_musculus|Asn-GTT-1	995		mttRNA|Mus_musculus|Asn-GTT-1	697
mttRNA|Mus_musculus|Asp-GTC-1	134		mttRNA|Mus_musculus|Asp-GTC-1	489		mttRNA|Mus_musculus|Asp-GTC-1	1080			mttRNA|Mus_musculus|Asp-GTC-1	192		mttRNA|Mus_musculus|Asp-GTC-1	180		mttRNA|Mus_musculus|Asp-GTC-1	80
mttRNA|Mus_musculus|Cys-GCA-1	3053		mttRNA|Mus_musculus|Cys-GCA-1	9527		mttRNA|Mus_musculus|Cys-GCA-1	12755			mttRNA|Mus_musculus|Cys-GCA-1	5171		mttRNA|Mus_musculus|Cys-GCA-1	6082		mttRNA|Mus_musculus|Cys-GCA-1	4665
mttRNA|Mus_musculus|Gln-TTG-1	2667		mttRNA|Mus_musculus|Gln-TTG-1	8082		mttRNA|Mus_musculus|Gln-TTG-1	10912			mttRNA|Mus_musculus|Gln-TTG-1	3733		mttRNA|Mus_musculus|Gln-TTG-1	3868		mttRNA|Mus_musculus|Gln-TTG-1	2907
mttRNA|Mus_musculus|Glu-TTC-1	32155		mttRNA|Mus_musculus|Glu-TTC-1	84639		mttRNA|Mus_musculus|Glu-TTC-1	98701			mttRNA|Mus_musculus|Glu-TTC-1	36319		mttRNA|Mus_musculus|Glu-TTC-1	37152		mttRNA|Mus_musculus|Glu-TTC-1	26450
mttRNA|Mus_musculus|Gly-TCC-1	2907		mttRNA|Mus_musculus|Gly-TCC-1	8002		mttRNA|Mus_musculus|Gly-TCC-1	12096			mttRNA|Mus_musculus|Gly-TCC-1	4459		mttRNA|Mus_musculus|Gly-TCC-1	4701		mttRNA|Mus_musculus|Gly-TCC-1	3224
mttRNA|Mus_musculus|His-GTG-1	5954		mttRNA|Mus_musculus|His-GTG-1	12505		mttRNA|Mus_musculus|His-GTG-1	21321			mttRNA|Mus_musculus|His-GTG-1	9363		mttRNA|Mus_musculus|His-GTG-1	10125		mttRNA|Mus_musculus|His-GTG-1	9011
mttRNA|Mus_musculus|Ile-GAT-1	1620		mttRNA|Mus_musculus|Ile-GAT-1	4442		mttRNA|Mus_musculus|Ile-GAT-1	7652			mttRNA|Mus_musculus|Ile-GAT-1	2459		mttRNA|Mus_musculus|Ile-GAT-1	2249		mttRNA|Mus_musculus|Ile-GAT-1	1638
mttRNA|Mus_musculus|Leu-TAA-1	2318		mttRNA|Mus_musculus|Leu-TAA-1	4799		mttRNA|Mus_musculus|Leu-TAA-1	6626			mttRNA|Mus_musculus|Leu-TAA-1	2880		mttRNA|Mus_musculus|Leu-TAA-1	2840		mttRNA|Mus_musculus|Leu-TAA-1	2176
mttRNA|Mus_musculus|Leu-TAG-1	1386		mttRNA|Mus_musculus|Leu-TAG-1	2879		mttRNA|Mus_musculus|Leu-TAG-1	4913			mttRNA|Mus_musculus|Leu-TAG-1	2333		mttRNA|Mus_musculus|Leu-TAG-1	2451		mttRNA|Mus_musculus|Leu-TAG-1	1749
mttRNA|Mus_musculus|Lys-TTT-1	5256		mttRNA|Mus_musculus|Lys-TTT-1	14283		mttRNA|Mus_musculus|Lys-TTT-1	22723			mttRNA|Mus_musculus|Lys-TTT-1	8431		mttRNA|Mus_musculus|Lys-TTT-1	9490		mttRNA|Mus_musculus|Lys-TTT-1	6714
mttRNA|Mus_musculus|Met-CAT-1	4256		mttRNA|Mus_musculus|Met-CAT-1	9515		mttRNA|Mus_musculus|Met-CAT-1	13031			mttRNA|Mus_musculus|Met-CAT-1	6050		mttRNA|Mus_musculus|Met-CAT-1	5933		mttRNA|Mus_musculus|Met-CAT-1	4296
mttRNA|Mus_musculus|Phe-GAA-1	617		mttRNA|Mus_musculus|Phe-GAA-1	2144		mttRNA|Mus_musculus|Phe-GAA-1	3283			mttRNA|Mus_musculus|Phe-GAA-1	697		mttRNA|Mus_musculus|Phe-GAA-1	941		mttRNA|Mus_musculus|Phe-GAA-1	584
mttRNA|Mus_musculus|Pro-TGG-1	9835		mttRNA|Mus_musculus|Pro-TGG-1	18531		mttRNA|Mus_musculus|Pro-TGG-1	27231			mttRNA|Mus_musculus|Pro-TGG-1	9159		mttRNA|Mus_musculus|Pro-TGG-1	9378		mttRNA|Mus_musculus|Pro-TGG-1	7421
mttRNA|Mus_musculus|Ser-GCT-1	394		mttRNA|Mus_musculus|Ser-GCT-1	1255		mttRNA|Mus_musculus|Ser-GCT-1	2240			mttRNA|Mus_musculus|Ser-GCT-1	571		mttRNA|Mus_musculus|Ser-GCT-1	594		mttRNA|Mus_musculus|Ser-GCT-1	358
mttRNA|Mus_musculus|Ser-TGA-1	1673		mttRNA|Mus_musculus|Ser-TGA-1	3071		mttRNA|Mus_musculus|Ser-TGA-1	4133			mttRNA|Mus_musculus|Ser-TGA-1	1746		mttRNA|Mus_musculus|Ser-TGA-1	1658		mttRNA|Mus_musculus|Ser-TGA-1	1317
mttRNA|Mus_musculus|Thr-TGT-1	19563		mttRNA|Mus_musculus|Thr-TGT-1	26798		mttRNA|Mus_musculus|Thr-TGT-1	34330			mttRNA|Mus_musculus|Thr-TGT-1	24394		mttRNA|Mus_musculus|Thr-TGT-1	25265		mttRNA|Mus_musculus|Thr-TGT-1	21026
mttRNA|Mus_musculus|Trp-TCA-1	3551		mttRNA|Mus_musculus|Trp-TCA-1	12243		mttRNA|Mus_musculus|Trp-TCA-1	15393			mttRNA|Mus_musculus|Trp-TCA-1	3760		mttRNA|Mus_musculus|Trp-TCA-1	4895		mttRNA|Mus_musculus|Trp-TCA-1	3338
mttRNA|Mus_musculus|Tyr-GTA-1	1691		mttRNA|Mus_musculus|Tyr-GTA-1	2990		mttRNA|Mus_musculus|Tyr-GTA-1	4708			mttRNA|Mus_musculus|Tyr-GTA-1	2547		mttRNA|Mus_musculus|Tyr-GTA-1	2765		mttRNA|Mus_musculus|Tyr-GTA-1	2456
mttRNA|Mus_musculus|Val-TAC-1	4152		mttRNA|Mus_musculus|Val-TAC-1	11097		mttRNA|Mus_musculus|Val-TAC-1	14023			mttRNA|Mus_musculus|Val-TAC-1	4121		mttRNA|Mus_musculus|Val-TAC-1	4358		mttRNA|Mus_musculus|Val-TAC-1	3107
tRNA|Mus_musculus|Ala-AGC-1	351		tRNA|Mus_musculus|Ala-AGC-1	760		tRNA|Mus_musculus|Ala-AGC-1	886			tRNA|AAV|Arg-TCA-1	110		tRNA|AAV|Arg-TCA-1	141		tRNA|AAV|Arg-TCA-1	160
tRNA|Mus_musculus|Ala-AGC-10	9		tRNA|Mus_musculus|Ala-AGC-10	14		tRNA|Mus_musculus|Ala-AGC-10	29			tRNA|AAV|Arg-TCA-1-intron	10		tRNA|AAV|Arg-TCA-1-intron	7		tRNA|AAV|Arg-TCA-1-intron	13
tRNA|Mus_musculus|Ala-AGC-2	4457		tRNA|Mus_musculus|Ala-AGC-2	8399		tRNA|Mus_musculus|Ala-AGC-2	8974			tRNA|Mus_musculus|Ala-AGC-1	638		tRNA|Mus_musculus|Ala-AGC-1	648		tRNA|Mus_musculus|Ala-AGC-1	643
tRNA|Mus_musculus|Ala-AGC-3	8612		tRNA|Mus_musculus|Ala-AGC-3	16141		tRNA|Mus_musculus|Ala-AGC-3	18797			tRNA|Mus_musculus|Ala-AGC-10	17		tRNA|Mus_musculus|Ala-AGC-10	13		tRNA|Mus_musculus|Ala-AGC-10	15
tRNA|Mus_musculus|Ala-AGC-4	2819		tRNA|Mus_musculus|Ala-AGC-4	7070		tRNA|Mus_musculus|Ala-AGC-4	7605			tRNA|Mus_musculus|Ala-AGC-2	6380		tRNA|Mus_musculus|Ala-AGC-2	6285		tRNA|Mus_musculus|Ala-AGC-2	5955
tRNA|Mus_musculus|Ala-AGC-5	487		tRNA|Mus_musculus|Ala-AGC-5	1661		tRNA|Mus_musculus|Ala-AGC-5	1871			tRNA|Mus_musculus|Ala-AGC-3	13058		tRNA|Mus_musculus|Ala-AGC-3	12534		tRNA|Mus_musculus|Ala-AGC-3	12476
tRNA|Mus_musculus|Ala-AGC-6	980		tRNA|Mus_musculus|Ala-AGC-6	2569		tRNA|Mus_musculus|Ala-AGC-6	2936			tRNA|Mus_musculus|Ala-AGC-4	5676		tRNA|Mus_musculus|Ala-AGC-4	5416		tRNA|Mus_musculus|Ala-AGC-4	5880
tRNA|Mus_musculus|Ala-AGC-7	413		tRNA|Mus_musculus|Ala-AGC-7	1011		tRNA|Mus_musculus|Ala-AGC-7	1086			tRNA|Mus_musculus|Ala-AGC-5	1504		tRNA|Mus_musculus|Ala-AGC-5	1449		tRNA|Mus_musculus|Ala-AGC-5	1467
tRNA|Mus_musculus|Ala-AGC-8	3		tRNA|Mus_musculus|Ala-AGC-8	4		tRNA|Mus_musculus|Ala-AGC-8	8			tRNA|Mus_musculus|Ala-AGC-6	2313		tRNA|Mus_musculus|Ala-AGC-6	2290		tRNA|Mus_musculus|Ala-AGC-6	2163
tRNA|Mus_musculus|Ala-CGC-1	1473		tRNA|Mus_musculus|Ala-CGC-1	3745		tRNA|Mus_musculus|Ala-CGC-1	4249			tRNA|Mus_musculus|Ala-AGC-7	802		tRNA|Mus_musculus|Ala-AGC-7	913		tRNA|Mus_musculus|Ala-AGC-7	766
tRNA|Mus_musculus|Ala-CGC-2	464		tRNA|Mus_musculus|Ala-CGC-2	749		tRNA|Mus_musculus|Ala-CGC-2	836			tRNA|Mus_musculus|Ala-AGC-8	8		tRNA|Mus_musculus|Ala-AGC-8	4		tRNA|Mus_musculus|Ala-AGC-8	5
tRNA|Mus_musculus|Ala-CGC-3	6		tRNA|Mus_musculus|Ala-CGC-3	5		tRNA|Mus_musculus|Ala-CGC-3	3			tRNA|Mus_musculus|Ala-CGC-1	2836		tRNA|Mus_musculus|Ala-CGC-1	2984		tRNA|Mus_musculus|Ala-CGC-1	2724
tRNA|Mus_musculus|Ala-CGC-5	1		tRNA|Mus_musculus|Ala-CGC-5	1		tRNA|Mus_musculus|Ala-CGC-7	1			tRNA|Mus_musculus|Ala-CGC-2	587		tRNA|Mus_musculus|Ala-CGC-2	581		tRNA|Mus_musculus|Ala-CGC-2	579
tRNA|Mus_musculus|Ala-CGC-7	2		tRNA|Mus_musculus|Ala-TGC-1	3210		tRNA|Mus_musculus|Ala-TGC-1	3481			tRNA|Mus_musculus|Ala-CGC-3	11		tRNA|Mus_musculus|Ala-CGC-3	4		tRNA|Mus_musculus|Ala-CGC-3	3
tRNA|Mus_musculus|Ala-TGC-1	1297		tRNA|Mus_musculus|Ala-TGC-2	52446		tRNA|Mus_musculus|Ala-TGC-2	57602			tRNA|Mus_musculus|Ala-CGC-5	3		tRNA|Mus_musculus|Ala-CGC-5	1		tRNA|Mus_musculus|Ala-CGC-5	1
tRNA|Mus_musculus|Ala-TGC-2	22493		tRNA|Mus_musculus|Ala-TGC-4	5398		tRNA|Mus_musculus|Ala-TGC-4	6092			tRNA|Mus_musculus|Ala-CGC-7	4		tRNA|Mus_musculus|Ala-CGC-7	1		tRNA|Mus_musculus|Ala-CGC-7	1
tRNA|Mus_musculus|Ala-TGC-4	2765		tRNA|Mus_musculus|Ala-TGC-5	219		tRNA|Mus_musculus|Ala-TGC-5	221			tRNA|Mus_musculus|Ala-TGC-1	2596		tRNA|Mus_musculus|Ala-TGC-1	2660		tRNA|Mus_musculus|Ala-TGC-1	2516
tRNA|Mus_musculus|Ala-TGC-5	60		tRNA|Mus_musculus|Ala-TGC-6	2647		tRNA|Mus_musculus|Ala-TGC-6	2950			tRNA|Mus_musculus|Ala-TGC-2	40853		tRNA|Mus_musculus|Ala-TGC-2	40227		tRNA|Mus_musculus|Ala-TGC-2	40914
tRNA|Mus_musculus|Ala-TGC-6	1229		tRNA|Mus_musculus|Ala-TGC-7	1871		tRNA|Mus_musculus|Ala-TGC-7	1974			tRNA|Mus_musculus|Ala-TGC-4	4218		tRNA|Mus_musculus|Ala-TGC-4	4302		tRNA|Mus_musculus|Ala-TGC-4	3832
tRNA|Mus_musculus|Ala-TGC-7	668		tRNA|Mus_musculus|Ala-TGC-8	75		tRNA|Mus_musculus|Ala-TGC-8	85			tRNA|Mus_musculus|Ala-TGC-5	150		tRNA|Mus_musculus|Ala-TGC-5	114		tRNA|Mus_musculus|Ala-TGC-5	136
tRNA|Mus_musculus|Ala-TGC-8	32		tRNA|Mus_musculus|Arg-ACG-1	32362		tRNA|Mus_musculus|Arg-ACG-1	33612			tRNA|Mus_musculus|Ala-TGC-6	2079		tRNA|Mus_musculus|Ala-TGC-6	2073		tRNA|Mus_musculus|Ala-TGC-6	1898
tRNA|Mus_musculus|Arg-ACG-1	15855		tRNA|Mus_musculus|Arg-ACG-2	7057		tRNA|Mus_musculus|Arg-ACG-2	7527			tRNA|Mus_musculus|Ala-TGC-7	1337		tRNA|Mus_musculus|Ala-TGC-7	1309		tRNA|Mus_musculus|Ala-TGC-7	1192
tRNA|Mus_musculus|Arg-ACG-2	2616		tRNA|Mus_musculus|Arg-ACG-3	26210		tRNA|Mus_musculus|Arg-ACG-3	26925			tRNA|Mus_musculus|Ala-TGC-8	65		tRNA|Mus_musculus|Ala-TGC-8	59		tRNA|Mus_musculus|Ala-TGC-8	58
tRNA|Mus_musculus|Arg-ACG-3	12766		tRNA|Mus_musculus|Arg-CCG-1	52734		tRNA|Mus_musculus|Arg-CCG-1	53720			tRNA|Mus_musculus|Arg-ACG-1	21788		tRNA|Mus_musculus|Arg-ACG-1	21950		tRNA|Mus_musculus|Arg-ACG-1	21442
tRNA|Mus_musculus|Arg-CCG-1	21919		tRNA|Mus_musculus|Arg-CCG-2	32555		tRNA|Mus_musculus|Arg-CCG-2	33912			tRNA|Mus_musculus|Arg-ACG-2	4991		tRNA|Mus_musculus|Arg-ACG-2	4870		tRNA|Mus_musculus|Arg-ACG-2	4610
tRNA|Mus_musculus|Arg-CCG-2	16115		tRNA|Mus_musculus|Arg-CCG-3	85803		tRNA|Mus_musculus|Arg-CCG-3	91765			tRNA|Mus_musculus|Arg-ACG-3	17766		tRNA|Mus_musculus|Arg-ACG-3	17857		tRNA|Mus_musculus|Arg-ACG-3	16914
tRNA|Mus_musculus|Arg-CCG-3	43833		tRNA|Mus_musculus|Arg-CCT-1	3977		tRNA|Mus_musculus|Arg-CCT-1	4134			tRNA|Mus_musculus|Arg-CCG-1	34749		tRNA|Mus_musculus|Arg-CCG-1	34898		tRNA|Mus_musculus|Arg-CCG-1	31199
tRNA|Mus_musculus|Arg-CCT-1	2739		tRNA|Mus_musculus|Arg-CCT-2	2849		tRNA|Mus_musculus|Arg-CCT-2	2971			tRNA|Mus_musculus|Arg-CCG-2	24412		tRNA|Mus_musculus|Arg-CCG-2	23342		tRNA|Mus_musculus|Arg-CCG-2	21836
tRNA|Mus_musculus|Arg-CCT-2	2031		tRNA|Mus_musculus|Arg-CCT-3	6295		tRNA|Mus_musculus|Arg-CCT-3	6789			tRNA|Mus_musculus|Arg-CCG-3	51131		tRNA|Mus_musculus|Arg-CCG-3	50109		tRNA|Mus_musculus|Arg-CCG-3	51711
tRNA|Mus_musculus|Arg-CCT-3	3146		tRNA|Mus_musculus|Arg-CCT-4	89329		tRNA|Mus_musculus|Arg-CCT-4	83769			tRNA|Mus_musculus|Arg-CCT-1	2925		tRNA|Mus_musculus|Arg-CCT-1	2946		tRNA|Mus_musculus|Arg-CCT-1	3181
tRNA|Mus_musculus|Arg-CCT-4	56574		tRNA|Mus_musculus|Arg-TCG-1	81521		tRNA|Mus_musculus|Arg-TCG-1	75520			tRNA|Mus_musculus|Arg-CCT-2	2455		tRNA|Mus_musculus|Arg-CCT-2	2501		tRNA|Mus_musculus|Arg-CCT-2	2894
tRNA|Mus_musculus|Arg-TCG-1	40544		tRNA|Mus_musculus|Arg-TCG-2	62964		tRNA|Mus_musculus|Arg-TCG-2	61266			tRNA|Mus_musculus|Arg-CCT-3	4978		tRNA|Mus_musculus|Arg-CCT-3	4874		tRNA|Mus_musculus|Arg-CCT-3	4828
tRNA|Mus_musculus|Arg-TCG-2	27543		tRNA|Mus_musculus|Arg-TCG-3	36218		tRNA|Mus_musculus|Arg-TCG-3	34645			tRNA|Mus_musculus|Arg-CCT-4	54981		tRNA|Mus_musculus|Arg-CCT-4	54949		tRNA|Mus_musculus|Arg-CCT-4	58623
tRNA|Mus_musculus|Arg-TCG-3	21046		tRNA|Mus_musculus|Arg-TCG-4	9909		tRNA|Mus_musculus|Arg-TCG-4	9619			tRNA|Mus_musculus|Arg-TCG-1	52120		tRNA|Mus_musculus|Arg-TCG-1	52263		tRNA|Mus_musculus|Arg-TCG-1	53476
tRNA|Mus_musculus|Arg-TCG-4	5024		tRNA|Mus_musculus|Arg-TCT-1	4692		tRNA|Mus_musculus|Arg-TCT-1	5938			tRNA|Mus_musculus|Arg-TCG-2	39693		tRNA|Mus_musculus|Arg-TCG-2	38586		tRNA|Mus_musculus|Arg-TCG-2	39761
tRNA|Mus_musculus|Arg-TCT-1	5195		tRNA|Mus_musculus|Arg-TCT-1-intron	83		tRNA|Mus_musculus|Arg-TCT-1-intron	77			tRNA|Mus_musculus|Arg-TCG-3	27020		tRNA|Mus_musculus|Arg-TCG-3	26222		tRNA|Mus_musculus|Arg-TCG-3	26954
tRNA|Mus_musculus|Arg-TCT-1-intron	50		tRNA|Mus_musculus|Arg-TCT-2	438		tRNA|Mus_musculus|Arg-TCT-2	559			tRNA|Mus_musculus|Arg-TCG-4	7706		tRNA|Mus_musculus|Arg-TCG-4	7189		tRNA|Mus_musculus|Arg-TCG-4	7405
tRNA|Mus_musculus|Arg-TCT-2	519		tRNA|Mus_musculus|Arg-TCT-3	3309		tRNA|Mus_musculus|Arg-TCT-3	3867			tRNA|Mus_musculus|Arg-TCT-1	5547		tRNA|Mus_musculus|Arg-TCT-1	5177		tRNA|Mus_musculus|Arg-TCT-1	5316
tRNA|Mus_musculus|Arg-TCT-3	3400		tRNA|Mus_musculus|Arg-TCT-4	1512		tRNA|Mus_musculus|Arg-TCT-4	1795			tRNA|Mus_musculus|Arg-TCT-1-intron	37		tRNA|Mus_musculus|Arg-TCT-1-intron	55		tRNA|Mus_musculus|Arg-TCT-1-intron	27
tRNA|Mus_musculus|Arg-TCT-4	1285		tRNA|Mus_musculus|Arg-TCT-5	264		tRNA|Mus_musculus|Arg-TCT-5	304			tRNA|Mus_musculus|Arg-TCT-2	628		tRNA|Mus_musculus|Arg-TCT-2	684		tRNA|Mus_musculus|Arg-TCT-2	513
tRNA|Mus_musculus|Arg-TCT-5	223		tRNA|Mus_musculus|Asn-GTT-1	354		tRNA|Mus_musculus|Asn-GTT-1	400			tRNA|Mus_musculus|Arg-TCT-3	3918		tRNA|Mus_musculus|Arg-TCT-3	4217		tRNA|Mus_musculus|Arg-TCT-3	3534
tRNA|Mus_musculus|Asn-GTT-1	260		tRNA|Mus_musculus|Asn-GTT-2	1329		tRNA|Mus_musculus|Asn-GTT-2	1370			tRNA|Mus_musculus|Arg-TCT-4	1181		tRNA|Mus_musculus|Arg-TCT-4	1340		tRNA|Mus_musculus|Arg-TCT-4	836
tRNA|Mus_musculus|Asn-GTT-2	595		tRNA|Mus_musculus|Asn-GTT-3	172274		tRNA|Mus_musculus|Asn-GTT-3	183200			tRNA|Mus_musculus|Arg-TCT-5	288		tRNA|Mus_musculus|Arg-TCT-5	353		tRNA|Mus_musculus|Arg-TCT-5	310
tRNA|Mus_musculus|Asn-GTT-3	79542		tRNA|Mus_musculus|Asn-GTT-4	1		tRNA|Mus_musculus|Asn-GTT-4	3			tRNA|Mus_musculus|Asn-GTT-1	258		tRNA|Mus_musculus|Asn-GTT-1	234		tRNA|Mus_musculus|Asn-GTT-1	256
tRNA|Mus_musculus|Asn-GTT-4	8		tRNA|Mus_musculus|Asn-GTT-5	3		tRNA|Mus_musculus|Asn-GTT-5	1			tRNA|Mus_musculus|Asn-GTT-2	897		tRNA|Mus_musculus|Asn-GTT-2	972		tRNA|Mus_musculus|Asn-GTT-2	879
tRNA|Mus_musculus|Asn-GTT-5	2		tRNA|Mus_musculus|Asp-GTC-1	765284		tRNA|Mus_musculus|Asp-GTC-1	773399			tRNA|Mus_musculus|Asn-GTT-3	120457		tRNA|Mus_musculus|Asn-GTT-3	122076		tRNA|Mus_musculus|Asn-GTT-3	123583
tRNA|Mus_musculus|Asp-GTC-1	316572		tRNA|Mus_musculus|Asp-GTC-2	87431		tRNA|Mus_musculus|Asp-GTC-2	87017			tRNA|Mus_musculus|Asn-GTT-4	1		tRNA|Mus_musculus|Asn-GTT-4	3		tRNA|Mus_musculus|Asn-GTT-4	2
tRNA|Mus_musculus|Asp-GTC-2	37409		tRNA|Mus_musculus|Asp-GTC-3	6		tRNA|Mus_musculus|Asp-GTC-3	8			tRNA|Mus_musculus|Asp-GTC-1	428263		tRNA|Mus_musculus|Asp-GTC-1	471258		tRNA|Mus_musculus|Asp-GTC-1	456446
tRNA|Mus_musculus|Asp-GTC-3	5		tRNA|Mus_musculus|Asp-GTC-4	318		tRNA|Mus_musculus|Asp-GTC-4	250			tRNA|Mus_musculus|Asp-GTC-2	48555		tRNA|Mus_musculus|Asp-GTC-2	54162		tRNA|Mus_musculus|Asp-GTC-2	52370
tRNA|Mus_musculus|Asp-GTC-4	128		tRNA|Mus_musculus|Cys-GCA-1	36		tRNA|Mus_musculus|Cys-GCA-1	52			tRNA|Mus_musculus|Asp-GTC-3	3		tRNA|Mus_musculus|Asp-GTC-4	296		tRNA|Mus_musculus|Asp-GTC-3	3
tRNA|Mus_musculus|Cys-GCA-1	21		tRNA|Mus_musculus|Cys-GCA-10	1		tRNA|Mus_musculus|Cys-GCA-10	2			tRNA|Mus_musculus|Asp-GTC-4	340		tRNA|Mus_musculus|Cys-GCA-1	28		tRNA|Mus_musculus|Asp-GTC-4	175
tRNA|Mus_musculus|Cys-GCA-10	1		tRNA|Mus_musculus|Cys-GCA-16	6		tRNA|Mus_musculus|Cys-GCA-11	1			tRNA|Mus_musculus|Cys-GCA-1	27		tRNA|Mus_musculus|Cys-GCA-16	3		tRNA|Mus_musculus|Cys-GCA-1	28
tRNA|Mus_musculus|Cys-GCA-13	2		tRNA|Mus_musculus|Cys-GCA-17	3		tRNA|Mus_musculus|Cys-GCA-12	1			tRNA|Mus_musculus|Cys-GCA-10	1		tRNA|Mus_musculus|Cys-GCA-17	5		tRNA|Mus_musculus|Cys-GCA-16	4
tRNA|Mus_musculus|Cys-GCA-14	1		tRNA|Mus_musculus|Cys-GCA-18	1		tRNA|Mus_musculus|Cys-GCA-16	7			tRNA|Mus_musculus|Cys-GCA-16	6		tRNA|Mus_musculus|Cys-GCA-2	122		tRNA|Mus_musculus|Cys-GCA-17	1
tRNA|Mus_musculus|Cys-GCA-16	4		tRNA|Mus_musculus|Cys-GCA-2	201		tRNA|Mus_musculus|Cys-GCA-17	9			tRNA|Mus_musculus|Cys-GCA-17	4		tRNA|Mus_musculus|Cys-GCA-21	2		tRNA|Mus_musculus|Cys-GCA-2	107
tRNA|Mus_musculus|Cys-GCA-17	5		tRNA|Mus_musculus|Cys-GCA-21	1		tRNA|Mus_musculus|Cys-GCA-2	242			tRNA|Mus_musculus|Cys-GCA-2	138		tRNA|Mus_musculus|Cys-GCA-25	1		tRNA|Mus_musculus|Cys-GCA-21	4
tRNA|Mus_musculus|Cys-GCA-2	121		tRNA|Mus_musculus|Cys-GCA-25	1		tRNA|Mus_musculus|Cys-GCA-21	9			tRNA|Mus_musculus|Cys-GCA-21	2		tRNA|Mus_musculus|Cys-GCA-3	631		tRNA|Mus_musculus|Cys-GCA-25	2
tRNA|Mus_musculus|Cys-GCA-21	9		tRNA|Mus_musculus|Cys-GCA-3	1047		tRNA|Mus_musculus|Cys-GCA-24	1			tRNA|Mus_musculus|Cys-GCA-25	1		tRNA|Mus_musculus|Cys-GCA-4	7		tRNA|Mus_musculus|Cys-GCA-3	687
tRNA|Mus_musculus|Cys-GCA-24	1		tRNA|Mus_musculus|Cys-GCA-4	6		tRNA|Mus_musculus|Cys-GCA-25	1			tRNA|Mus_musculus|Cys-GCA-3	660		tRNA|Mus_musculus|Cys-GCA-5	55		tRNA|Mus_musculus|Cys-GCA-4	3
tRNA|Mus_musculus|Cys-GCA-3	619		tRNA|Mus_musculus|Cys-GCA-5	98		tRNA|Mus_musculus|Cys-GCA-3	1193			tRNA|Mus_musculus|Cys-GCA-4	7		tRNA|Mus_musculus|Cys-GCA-6	1		tRNA|Mus_musculus|Cys-GCA-5	78
tRNA|Mus_musculus|Cys-GCA-4	6		tRNA|Mus_musculus|Cys-GCA-6	2		tRNA|Mus_musculus|Cys-GCA-4	10			tRNA|Mus_musculus|Cys-GCA-5	72		tRNA|Mus_musculus|Cys-GCA-7	358		tRNA|Mus_musculus|Cys-GCA-6	1
tRNA|Mus_musculus|Cys-GCA-5	56		tRNA|Mus_musculus|Cys-GCA-7	551		tRNA|Mus_musculus|Cys-GCA-5	127			tRNA|Mus_musculus|Cys-GCA-7	380		tRNA|Mus_musculus|Cys-GCA-8	9		tRNA|Mus_musculus|Cys-GCA-7	332
tRNA|Mus_musculus|Cys-GCA-7	283		tRNA|Mus_musculus|Cys-GCA-8	8		tRNA|Mus_musculus|Cys-GCA-6	5			tRNA|Mus_musculus|Cys-GCA-8	15		tRNA|Mus_musculus|Gln-CTG-1	233		tRNA|Mus_musculus|Cys-GCA-8	14
tRNA|Mus_musculus|Cys-GCA-8	6		tRNA|Mus_musculus|Gln-CTG-1	286		tRNA|Mus_musculus|Cys-GCA-7	637			tRNA|Mus_musculus|Cys-GCA-9	1		tRNA|Mus_musculus|Gln-CTG-2	2006		tRNA|Mus_musculus|Gln-CTG-1	141
tRNA|Mus_musculus|Gln-CTG-1	112		tRNA|Mus_musculus|Gln-CTG-2	3637		tRNA|Mus_musculus|Cys-GCA-8	15			tRNA|Mus_musculus|Gln-CTG-1	268		tRNA|Mus_musculus|Gln-CTG-3	403		tRNA|Mus_musculus|Gln-CTG-2	1832
tRNA|Mus_musculus|Gln-CTG-2	1388		tRNA|Mus_musculus|Gln-CTG-3	761		tRNA|Mus_musculus|Gln-CTG-1	353			tRNA|Mus_musculus|Gln-CTG-2	3910		tRNA|Mus_musculus|Gln-CTG-4	98		tRNA|Mus_musculus|Gln-CTG-3	313
tRNA|Mus_musculus|Gln-CTG-3	223		tRNA|Mus_musculus|Gln-CTG-4	244		tRNA|Mus_musculus|Gln-CTG-2	3576			tRNA|Mus_musculus|Gln-CTG-3	597		tRNA|Mus_musculus|Gln-CTG-5	1		tRNA|Mus_musculus|Gln-CTG-4	74
tRNA|Mus_musculus|Gln-CTG-4	80		tRNA|Mus_musculus|Gln-CTG-5	2		tRNA|Mus_musculus|Gln-CTG-3	763			tRNA|Mus_musculus|Gln-CTG-4	222		tRNA|Mus_musculus|Gln-TTG-1	839		tRNA|Mus_musculus|Gln-TTG-1	530
tRNA|Mus_musculus|Gln-TTG-1	511		tRNA|Mus_musculus|Gln-TTG-1	915		tRNA|Mus_musculus|Gln-CTG-4	206			tRNA|Mus_musculus|Gln-CTG-5	4		tRNA|Mus_musculus|Gln-TTG-2	87		tRNA|Mus_musculus|Gln-TTG-2	66
tRNA|Mus_musculus|Gln-TTG-2	55		tRNA|Mus_musculus|Gln-TTG-2	126		tRNA|Mus_musculus|Gln-CTG-5	4			tRNA|Mus_musculus|Gln-TTG-1	1704		tRNA|Mus_musculus|Gln-TTG-3	782		tRNA|Mus_musculus|Gln-TTG-3	502
tRNA|Mus_musculus|Gln-TTG-3	524		tRNA|Mus_musculus|Gln-TTG-3	1226		tRNA|Mus_musculus|Gln-TTG-1	946			tRNA|Mus_musculus|Gln-TTG-2	121		tRNA|Mus_musculus|Gln-TTG-5	3		tRNA|Mus_musculus|Glu-CTC-1	194399
tRNA|Mus_musculus|Gln-TTG-5	1		tRNA|Mus_musculus|Gln-TTG-5	1		tRNA|Mus_musculus|Gln-TTG-2	148			tRNA|Mus_musculus|Gln-TTG-3	1743		tRNA|Mus_musculus|Glu-CTC-1	216436		tRNA|Mus_musculus|Glu-CTC-2	35
tRNA|Mus_musculus|Glu-CTC-1	161794		tRNA|Mus_musculus|Glu-CTC-1	407110		tRNA|Mus_musculus|Gln-TTG-3	1098			tRNA|Mus_musculus|Gln-TTG-5	2		tRNA|Mus_musculus|Glu-CTC-2	49		tRNA|Mus_musculus|Glu-TTC-1	58127
tRNA|Mus_musculus|Glu-CTC-2	63		tRNA|Mus_musculus|Glu-CTC-2	71		tRNA|Mus_musculus|Gln-TTG-5	3			tRNA|Mus_musculus|Glu-CTC-1	209868		tRNA|Mus_musculus|Glu-CTC-5	1		tRNA|Mus_musculus|Glu-TTC-2	38345
tRNA|Mus_musculus|Glu-CTC-5	1		tRNA|Mus_musculus|Glu-TTC-1	82380		tRNA|Mus_musculus|Glu-CTC-1	385843			tRNA|Mus_musculus|Glu-CTC-2	42		tRNA|Mus_musculus|Glu-TTC-1	56923		tRNA|Mus_musculus|Glu-TTC-3	395
tRNA|Mus_musculus|Glu-TTC-1	32725		tRNA|Mus_musculus|Glu-TTC-2	62276		tRNA|Mus_musculus|Glu-CTC-2	84			tRNA|Mus_musculus|Glu-TTC-1	58567		tRNA|Mus_musculus|Glu-TTC-2	39157		tRNA|Mus_musculus|Gly-ACC-1	1
tRNA|Mus_musculus|Glu-TTC-2	23684		tRNA|Mus_musculus|Glu-TTC-3	595		tRNA|Mus_musculus|Glu-CTC-5	1			tRNA|Mus_musculus|Glu-TTC-2	40138		tRNA|Mus_musculus|Glu-TTC-3	334		tRNA|Mus_musculus|Gly-CCC-1	22030
tRNA|Mus_musculus|Glu-TTC-3	440		tRNA|Mus_musculus|Gly-ACC-1	1		tRNA|Mus_musculus|Glu-TTC-1	80378			tRNA|Mus_musculus|Glu-TTC-3	514		tRNA|Mus_musculus|Gly-ACC-1	1		tRNA|Mus_musculus|Gly-CCC-2	1047
tRNA|Mus_musculus|Gly-CCC-1	12239		tRNA|Mus_musculus|Gly-CCC-1	34568		tRNA|Mus_musculus|Glu-TTC-2	60920			tRNA|Mus_musculus|Gly-ACC-1	2		tRNA|Mus_musculus|Gly-CCC-1	21399		tRNA|Mus_musculus|Gly-CCC-3	1616
tRNA|Mus_musculus|Gly-CCC-2	629		tRNA|Mus_musculus|Gly-CCC-2	1221		tRNA|Mus_musculus|Glu-TTC-3	716			tRNA|Mus_musculus|Gly-CCC-1	20366		tRNA|Mus_musculus|Gly-CCC-2	874		tRNA|Mus_musculus|Gly-CCC-4	6
tRNA|Mus_musculus|Gly-CCC-3	1041		tRNA|Mus_musculus|Gly-CCC-3	2326		tRNA|Mus_musculus|Gly-ACC-1	1			tRNA|Mus_musculus|Gly-CCC-2	1042		tRNA|Mus_musculus|Gly-CCC-3	1495		tRNA|Mus_musculus|Gly-GCC-1	8891
tRNA|Mus_musculus|Gly-CCC-4	1		tRNA|Mus_musculus|Gly-CCC-4	5		tRNA|Mus_musculus|Gly-CCC-1	37859			tRNA|Mus_musculus|Gly-CCC-3	1704		tRNA|Mus_musculus|Gly-CCC-4	10		tRNA|Mus_musculus|Gly-GCC-2	54146
tRNA|Mus_musculus|Gly-GCC-1	5719		tRNA|Mus_musculus|Gly-GCC-1	12238		tRNA|Mus_musculus|Gly-CCC-2	1723			tRNA|Mus_musculus|Gly-CCC-4	5		tRNA|Mus_musculus|Gly-GCC-1	9431		tRNA|Mus_musculus|Gly-GCC-3	400
tRNA|Mus_musculus|Gly-GCC-2	43700		tRNA|Mus_musculus|Gly-GCC-2	80792		tRNA|Mus_musculus|Gly-CCC-3	3121			tRNA|Mus_musculus|Gly-GCC-1	9793		tRNA|Mus_musculus|Gly-GCC-2	54485		tRNA|Mus_musculus|Gly-GCC-4	52311
tRNA|Mus_musculus|Gly-GCC-3	418		tRNA|Mus_musculus|Gly-GCC-3	474		tRNA|Mus_musculus|Gly-CCC-4	6			tRNA|Mus_musculus|Gly-GCC-2	53955		tRNA|Mus_musculus|Gly-GCC-3	392		tRNA|Mus_musculus|Gly-TCC-1	79095
tRNA|Mus_musculus|Gly-GCC-4	42719		tRNA|Mus_musculus|Gly-GCC-4	78262		tRNA|Mus_musculus|Gly-GCC-1	15080			tRNA|Mus_musculus|Gly-GCC-3	407		tRNA|Mus_musculus|Gly-GCC-4	52806		tRNA|Mus_musculus|His-GTG-1	12
tRNA|Mus_musculus|Gly-TCC-1	45899		tRNA|Mus_musculus|Gly-TCC-1	123010		tRNA|Mus_musculus|Gly-GCC-2	99331			tRNA|Mus_musculus|Gly-GCC-4	52468		tRNA|Mus_musculus|Gly-TCC-1	72594		tRNA|Mus_musculus|His-GTG-2	6549
tRNA|Mus_musculus|His-GTG-1	13		tRNA|Mus_musculus|His-GTG-1	6		tRNA|Mus_musculus|Gly-GCC-3	631			tRNA|Mus_musculus|Gly-TCC-1	74923		tRNA|Mus_musculus|His-GTG-1	12		tRNA|Mus_musculus|His-GTG-3	1100
tRNA|Mus_musculus|His-GTG-2	8095		tRNA|Mus_musculus|His-GTG-2	7871		tRNA|Mus_musculus|Gly-GCC-4	96944			tRNA|Mus_musculus|His-GTG-1	18		tRNA|Mus_musculus|His-GTG-2	6588		tRNA|Mus_musculus|Ile-AAT-1	93717
tRNA|Mus_musculus|His-GTG-3	1288		tRNA|Mus_musculus|His-GTG-3	1104		tRNA|Mus_musculus|Gly-TCC-1	128571			tRNA|Mus_musculus|His-GTG-2	6699		tRNA|Mus_musculus|His-GTG-3	1021		tRNA|Mus_musculus|Ile-AAT-2	51
tRNA|Mus_musculus|Ile-AAT-1	47520		tRNA|Mus_musculus|Ile-AAT-1	133640		tRNA|Mus_musculus|His-GTG-1	20			tRNA|Mus_musculus|His-GTG-3	1048		tRNA|Mus_musculus|Ile-AAT-1	88410		tRNA|Mus_musculus|Ile-AAT-3	22669
tRNA|Mus_musculus|Ile-AAT-2	23		tRNA|Mus_musculus|Ile-AAT-2	33		tRNA|Mus_musculus|His-GTG-2	9965			tRNA|Mus_musculus|Ile-AAT-1	92076		tRNA|Mus_musculus|Ile-AAT-2	39		tRNA|Mus_musculus|Ile-TAT-1	20872
tRNA|Mus_musculus|Ile-AAT-3	10950		tRNA|Mus_musculus|Ile-AAT-3	26781		tRNA|Mus_musculus|His-GTG-3	1273			tRNA|Mus_musculus|Ile-AAT-2	40		tRNA|Mus_musculus|Ile-AAT-3	21495		tRNA|Mus_musculus|Ile-TAT-2	74705
tRNA|Mus_musculus|Ile-AAT-4	1		tRNA|Mus_musculus|Ile-AAT-4	9		tRNA|Mus_musculus|Ile-AAT-1	133405			tRNA|Mus_musculus|Ile-AAT-3	21664		tRNA|Mus_musculus|Ile-AAT-4	2		tRNA|Mus_musculus|iMet-CAT-1	9816
tRNA|Mus_musculus|Ile-TAT-1	14185		tRNA|Mus_musculus|Ile-TAT-1	27447		tRNA|Mus_musculus|Ile-AAT-2	37			tRNA|Mus_musculus|Ile-AAT-4	1		tRNA|Mus_musculus|Ile-TAT-1	20397		tRNA|Mus_musculus|iMet-CAT-2	3130
tRNA|Mus_musculus|Ile-TAT-2	49263		tRNA|Mus_musculus|Ile-TAT-2	98508		tRNA|Mus_musculus|Ile-AAT-3	27002			tRNA|Mus_musculus|Ile-TAT-1	21306		tRNA|Mus_musculus|Ile-TAT-2	74823		tRNA|Mus_musculus|iMet-CAT-3	46
tRNA|Mus_musculus|iMet-CAT-1	6146		tRNA|Mus_musculus|iMet-CAT-1	17310		tRNA|Mus_musculus|Ile-AAT-4	3			tRNA|Mus_musculus|Ile-TAT-2	73420		tRNA|Mus_musculus|iMet-CAT-1	11376		tRNA|Mus_musculus|Leu-AAG-1	11588
tRNA|Mus_musculus|iMet-CAT-2	1294		tRNA|Mus_musculus|iMet-CAT-2	2164		tRNA|Mus_musculus|Ile-TAT-1	29794			tRNA|Mus_musculus|Ile-TAT-3	1		tRNA|Mus_musculus|iMet-CAT-2	3005		tRNA|Mus_musculus|Leu-AAG-2	8382
tRNA|Mus_musculus|iMet-CAT-3	312		tRNA|Mus_musculus|iMet-CAT-3	63		tRNA|Mus_musculus|Ile-TAT-2	104640			tRNA|Mus_musculus|iMet-CAT-1	11284		tRNA|Mus_musculus|iMet-CAT-3	80		tRNA|Mus_musculus|Leu-AAG-3	1257
tRNA|Mus_musculus|Leu-AAG-1	8305		tRNA|Mus_musculus|Leu-AAG-1	14222		tRNA|Mus_musculus|iMet-CAT-1	21803			tRNA|Mus_musculus|iMet-CAT-2	2984		tRNA|Mus_musculus|Leu-AAG-1	10780		tRNA|Mus_musculus|Leu-CAA-1	572
tRNA|Mus_musculus|Leu-AAG-2	6188		tRNA|Mus_musculus|Leu-AAG-2	10300		tRNA|Mus_musculus|iMet-CAT-2	2462			tRNA|Mus_musculus|iMet-CAT-3	74		tRNA|Mus_musculus|Leu-AAG-2	8230		tRNA|Mus_musculus|Leu-CAA-2	6625
tRNA|Mus_musculus|Leu-AAG-3	744		tRNA|Mus_musculus|Leu-AAG-3	1488		tRNA|Mus_musculus|iMet-CAT-3	119			tRNA|Mus_musculus|Leu-AAG-1	11078		tRNA|Mus_musculus|Leu-AAG-3	1275		tRNA|Mus_musculus|Leu-CAA-3	5851
tRNA|Mus_musculus|Leu-CAA-1	452		tRNA|Mus_musculus|Leu-CAA-1	783		tRNA|Mus_musculus|Leu-AAG-1	14394			tRNA|Mus_musculus|Leu-AAG-2	8127		tRNA|Mus_musculus|Leu-CAA-1	565		tRNA|Mus_musculus|Leu-CAA-4	390
tRNA|Mus_musculus|Leu-CAA-2	5093		tRNA|Mus_musculus|Leu-CAA-2	9103		tRNA|Mus_musculus|Leu-AAG-2	10387			tRNA|Mus_musculus|Leu-AAG-3	1199		tRNA|Mus_musculus|Leu-CAA-2	7301		tRNA|Mus_musculus|Leu-CAG-1	6647
tRNA|Mus_musculus|Leu-CAA-3	4423		tRNA|Mus_musculus|Leu-CAA-3	7957		tRNA|Mus_musculus|Leu-AAG-3	1546			tRNA|Mus_musculus|Leu-CAA-1	630		tRNA|Mus_musculus|Leu-CAA-3	6116		tRNA|Mus_musculus|Leu-CAG-2	21373
tRNA|Mus_musculus|Leu-CAA-4	334		tRNA|Mus_musculus|Leu-CAA-4	709		tRNA|Mus_musculus|Leu-CAA-1	850			tRNA|Mus_musculus|Leu-CAA-2	7291		tRNA|Mus_musculus|Leu-CAA-4	418		tRNA|Mus_musculus|Leu-CAG-3	11
tRNA|Mus_musculus|Leu-CAG-1	4918		tRNA|Mus_musculus|Leu-CAG-1	8823		tRNA|Mus_musculus|Leu-CAA-2	9397			tRNA|Mus_musculus|Leu-CAA-3	6323		tRNA|Mus_musculus|Leu-CAG-1	6632		tRNA|Mus_musculus|Leu-CAG-4	561
tRNA|Mus_musculus|Leu-CAG-2	19144		tRNA|Mus_musculus|Leu-CAG-2	28012		tRNA|Mus_musculus|Leu-CAA-3	8203			tRNA|Mus_musculus|Leu-CAA-4	491		tRNA|Mus_musculus|Leu-CAG-2	22084		tRNA|Mus_musculus|Leu-TAA-1	1277
tRNA|Mus_musculus|Leu-CAG-3	41		tRNA|Mus_musculus|Leu-CAG-3	13		tRNA|Mus_musculus|Leu-CAA-4	742			tRNA|Mus_musculus|Leu-CAG-1	6833		tRNA|Mus_musculus|Leu-CAG-3	13		tRNA|Mus_musculus|Leu-TAA-2	7727
tRNA|Mus_musculus|Leu-CAG-4	521		tRNA|Mus_musculus|Leu-CAG-4	744		tRNA|Mus_musculus|Leu-CAG-1	9472			tRNA|Mus_musculus|Leu-CAG-2	22278		tRNA|Mus_musculus|Leu-CAG-4	626		tRNA|Mus_musculus|Leu-TAA-3	4
tRNA|Mus_musculus|Leu-TAA-1	763		tRNA|Mus_musculus|Leu-TAA-1	1995		tRNA|Mus_musculus|Leu-CAG-2	29995			tRNA|Mus_musculus|Leu-CAG-3	2		tRNA|Mus_musculus|Leu-TAA-1	1647		tRNA|Mus_musculus|Leu-TAA-4	4
tRNA|Mus_musculus|Leu-TAA-2	6514		tRNA|Mus_musculus|Leu-TAA-2	12119		tRNA|Mus_musculus|Leu-CAG-3	11			tRNA|Mus_musculus|Leu-CAG-4	612		tRNA|Mus_musculus|Leu-TAA-2	9278		tRNA|Mus_musculus|Leu-TAG-1	6288
tRNA|Mus_musculus|Leu-TAA-3	5		tRNA|Mus_musculus|Leu-TAA-3	8		tRNA|Mus_musculus|Leu-CAG-4	889			tRNA|Mus_musculus|Leu-TAA-1	1547		tRNA|Mus_musculus|Leu-TAA-3	1		tRNA|Mus_musculus|Leu-TAG-2	1229
tRNA|Mus_musculus|Leu-TAA-4	1		tRNA|Mus_musculus|Leu-TAA-4	5		tRNA|Mus_musculus|Leu-TAA-1	1977			tRNA|Mus_musculus|Leu-TAA-2	8835		tRNA|Mus_musculus|Leu-TAA-4	5		tRNA|Mus_musculus|Leu-TAG-3	4837
tRNA|Mus_musculus|Leu-TAG-1	3522		tRNA|Mus_musculus|Leu-TAG-1	8058		tRNA|Mus_musculus|Leu-TAA-2	11694			tRNA|Mus_musculus|Leu-TAA-3	15		tRNA|Mus_musculus|Leu-TAG-1	6041		tRNA|Mus_musculus|Lys-CTT-1	25
tRNA|Mus_musculus|Leu-TAG-2	751		tRNA|Mus_musculus|Leu-TAG-2	1873		tRNA|Mus_musculus|Leu-TAA-3	4			tRNA|Mus_musculus|Leu-TAA-4	6		tRNA|Mus_musculus|Leu-TAG-2	1240		tRNA|Mus_musculus|Lys-CTT-12	3
tRNA|Mus_musculus|Leu-TAG-3	3223		tRNA|Mus_musculus|Leu-TAG-3	6449		tRNA|Mus_musculus|Leu-TAA-4	4			tRNA|Mus_musculus|Leu-TAG-1	6156		tRNA|Mus_musculus|Leu-TAG-3	4980		tRNA|Mus_musculus|Lys-CTT-13	7
tRNA|Mus_musculus|Lys-CTT-1	13		tRNA|Mus_musculus|Lys-CTT-1	26		tRNA|Mus_musculus|Leu-TAG-1	7968			tRNA|Mus_musculus|Leu-TAG-2	1297		tRNA|Mus_musculus|Lys-CTT-1	20		tRNA|Mus_musculus|Lys-CTT-14	4
tRNA|Mus_musculus|Lys-CTT-13	9		tRNA|Mus_musculus|Lys-CTT-12	5		tRNA|Mus_musculus|Leu-TAG-2	1922			tRNA|Mus_musculus|Leu-TAG-3	4787		tRNA|Mus_musculus|Lys-CTT-12	3		tRNA|Mus_musculus|Lys-CTT-2	103527
tRNA|Mus_musculus|Lys-CTT-14	3		tRNA|Mus_musculus|Lys-CTT-13	19		tRNA|Mus_musculus|Leu-TAG-3	6637			tRNA|Mus_musculus|Lys-CTT-1	24		tRNA|Mus_musculus|Lys-CTT-13	12		tRNA|Mus_musculus|Lys-CTT-3	268849
tRNA|Mus_musculus|Lys-CTT-2	70642		tRNA|Mus_musculus|Lys-CTT-14	6		tRNA|Mus_musculus|Lys-CTT-1	34			tRNA|Mus_musculus|Lys-CTT-12	3		tRNA|Mus_musculus|Lys-CTT-14	4		tRNA|Mus_musculus|Lys-CTT-4	8
tRNA|Mus_musculus|Lys-CTT-3	160545		tRNA|Mus_musculus|Lys-CTT-2	155834		tRNA|Mus_musculus|Lys-CTT-12	3			tRNA|Mus_musculus|Lys-CTT-13	8		tRNA|Mus_musculus|Lys-CTT-2	92360		tRNA|Mus_musculus|Lys-CTT-5	2
tRNA|Mus_musculus|Lys-CTT-4	3		tRNA|Mus_musculus|Lys-CTT-3	369938		tRNA|Mus_musculus|Lys-CTT-13	19			tRNA|Mus_musculus|Lys-CTT-14	4		tRNA|Mus_musculus|Lys-CTT-3	243150		tRNA|Mus_musculus|Lys-CTT-7	1
tRNA|Mus_musculus|Lys-CTT-8	5		tRNA|Mus_musculus|Lys-CTT-4	4		tRNA|Mus_musculus|Lys-CTT-14	1			tRNA|Mus_musculus|Lys-CTT-2	98358		tRNA|Mus_musculus|Lys-CTT-4	8		tRNA|Mus_musculus|Lys-CTT-8	8
tRNA|Mus_musculus|Lys-TTT-1	3448		tRNA|Mus_musculus|Lys-CTT-5	2		tRNA|Mus_musculus|Lys-CTT-2	140830			tRNA|Mus_musculus|Lys-CTT-3	248662		tRNA|Mus_musculus|Lys-CTT-5	2		tRNA|Mus_musculus|Lys-TTT-1	3100
tRNA|Mus_musculus|Lys-TTT-2	87		tRNA|Mus_musculus|Lys-CTT-8	12		tRNA|Mus_musculus|Lys-CTT-3	334820			tRNA|Mus_musculus|Lys-CTT-4	9		tRNA|Mus_musculus|Lys-CTT-6	1		tRNA|Mus_musculus|Lys-TTT-2	58
tRNA|Mus_musculus|Lys-TTT-3	8		tRNA|Mus_musculus|Lys-TTT-1	3808		tRNA|Mus_musculus|Lys-CTT-4	7			tRNA|Mus_musculus|Lys-CTT-5	6		tRNA|Mus_musculus|Lys-CTT-8	9		tRNA|Mus_musculus|Lys-TTT-3	5
tRNA|Mus_musculus|Lys-TTT-5	2		tRNA|Mus_musculus|Lys-TTT-2	72		tRNA|Mus_musculus|Lys-CTT-5	1			tRNA|Mus_musculus|Lys-CTT-8	8		tRNA|Mus_musculus|Lys-TTT-1	3349		tRNA|Mus_musculus|Met-CAT-1	91154
tRNA|Mus_musculus|Met-CAT-1	58696		tRNA|Mus_musculus|Lys-TTT-3	3		tRNA|Mus_musculus|Lys-CTT-6	2			tRNA|Mus_musculus|Lys-TTT-1	3491		tRNA|Mus_musculus|Lys-TTT-2	87		tRNA|Mus_musculus|Met-CAT-2	17729
tRNA|Mus_musculus|Met-CAT-2	9733		tRNA|Mus_musculus|Lys-TTT-4	1		tRNA|Mus_musculus|Lys-CTT-8	8			tRNA|Mus_musculus|Lys-TTT-2	80		tRNA|Mus_musculus|Lys-TTT-3	1		tRNA|Mus_musculus|Met-CAT-3	2471
tRNA|Mus_musculus|Met-CAT-3	1228		tRNA|Mus_musculus|Met-CAT-1	133981		tRNA|Mus_musculus|Lys-TTT-1	3861			tRNA|Mus_musculus|Lys-TTT-3	2		tRNA|Mus_musculus|Lys-TTT-4	2		tRNA|Mus_musculus|Met-CAT-4	1126
tRNA|Mus_musculus|Met-CAT-4	475		tRNA|Mus_musculus|Met-CAT-2	22725		tRNA|Mus_musculus|Lys-TTT-2	91			tRNA|Mus_musculus|Lys-TTT-4	2		tRNA|Mus_musculus|Lys-TTT-5	2		tRNA|Mus_musculus|Met-CAT-5	497
tRNA|Mus_musculus|Met-CAT-5	308		tRNA|Mus_musculus|Met-CAT-3	3108		tRNA|Mus_musculus|Lys-TTT-3	4			tRNA|Mus_musculus|Lys-TTT-5	1		tRNA|Mus_musculus|Met-CAT-1	91880		tRNA|Mus_musculus|Met-CAT-6	29
tRNA|Mus_musculus|Met-CAT-6	17		tRNA|Mus_musculus|Met-CAT-4	1509		tRNA|Mus_musculus|Lys-TTT-5	1			tRNA|Mus_musculus|Met-CAT-1	92794		tRNA|Mus_musculus|Met-CAT-2	17267		tRNA|Mus_musculus|Phe-GAA-1	416
tRNA|Mus_musculus|Phe-GAA-1	338		tRNA|Mus_musculus|Met-CAT-5	728		tRNA|Mus_musculus|Met-CAT-1	128279			tRNA|Mus_musculus|Met-CAT-2	16860		tRNA|Mus_musculus|Met-CAT-3	2384		tRNA|Mus_musculus|Phe-GAA-2	5
tRNA|Mus_musculus|Phe-GAA-2	5		tRNA|Mus_musculus|Met-CAT-6	28		tRNA|Mus_musculus|Met-CAT-2	22762			tRNA|Mus_musculus|Met-CAT-3	2407		tRNA|Mus_musculus|Met-CAT-4	1204		tRNA|Mus_musculus|Phe-GAA-3	52
tRNA|Mus_musculus|Phe-GAA-3	65		tRNA|Mus_musculus|Phe-GAA-1	588		tRNA|Mus_musculus|Met-CAT-3	3396			tRNA|Mus_musculus|Met-CAT-4	1278		tRNA|Mus_musculus|Met-CAT-5	525		tRNA|Mus_musculus|Pro-AGG-1	5406
tRNA|Mus_musculus|Pro-AGG-1	6498		tRNA|Mus_musculus|Phe-GAA-2	3		tRNA|Mus_musculus|Met-CAT-4	1569			tRNA|Mus_musculus|Met-CAT-5	511		tRNA|Mus_musculus|Met-CAT-6	31		tRNA|Mus_musculus|Pro-CGG-1	10777
tRNA|Mus_musculus|Pro-CGG-1	12522		tRNA|Mus_musculus|Phe-GAA-3	65		tRNA|Mus_musculus|Met-CAT-5	729			tRNA|Mus_musculus|Met-CAT-6	36		tRNA|Mus_musculus|Phe-GAA-1	529		tRNA|Mus_musculus|Pro-TGG-1	5442
tRNA|Mus_musculus|Pro-TGG-1	6279		tRNA|Mus_musculus|Pro-AGG-1	8407		tRNA|Mus_musculus|Met-CAT-6	24			tRNA|Mus_musculus|Phe-GAA-1	453		tRNA|Mus_musculus|Phe-GAA-2	10		tRNA|Mus_musculus|Pro-TGG-2	13432
tRNA|Mus_musculus|Pro-TGG-2	14038		tRNA|Mus_musculus|Pro-CGG-1	16710		tRNA|Mus_musculus|Phe-GAA-1	706			tRNA|Mus_musculus|Phe-GAA-2	4		tRNA|Mus_musculus|Phe-GAA-3	89		tRNA|Mus_musculus|Pro-TGG-4	1
tRNA|Mus_musculus|Pro-TGG-4	1		tRNA|Mus_musculus|Pro-TGG-1	8000		tRNA|Mus_musculus|Phe-GAA-2	12			tRNA|Mus_musculus|Phe-GAA-3	57		tRNA|Mus_musculus|Pro-AGG-1	5823		tRNA|Mus_musculus|SeC-TCA-1	37499
tRNA|Mus_musculus|SeC-TCA-1	25321		tRNA|Mus_musculus|Pro-TGG-2	19860		tRNA|Mus_musculus|Phe-GAA-3	63			tRNA|Mus_musculus|Pro-AGG-1	5586		tRNA|Mus_musculus|Pro-CGG-1	11439		tRNA|Mus_musculus|Ser-AGA-1	1147
tRNA|Mus_musculus|Ser-AGA-1	604		tRNA|Mus_musculus|Pro-TGG-4	3		tRNA|Mus_musculus|Pro-AGG-1	9166			tRNA|Mus_musculus|Pro-CGG-1	11062		tRNA|Mus_musculus|Pro-TGG-1	5659		tRNA|Mus_musculus|Ser-AGA-2	153
tRNA|Mus_musculus|Ser-AGA-2	87		tRNA|Mus_musculus|SeC-TCA-1	69750		tRNA|Mus_musculus|Pro-CGG-1	18492			tRNA|Mus_musculus|Pro-TGG-1	5282		tRNA|Mus_musculus|Pro-TGG-2	13849		tRNA|Mus_musculus|Ser-CGA-1	773
tRNA|Mus_musculus|Ser-CGA-1	506		tRNA|Mus_musculus|Ser-AGA-1	1572		tRNA|Mus_musculus|Pro-TGG-1	8887			tRNA|Mus_musculus|Pro-TGG-2	13468		tRNA|Mus_musculus|Pro-TGG-3	2		tRNA|Mus_musculus|Ser-CGA-2	4542
tRNA|Mus_musculus|Ser-CGA-2	3103		tRNA|Mus_musculus|Ser-AGA-2	214		tRNA|Mus_musculus|Pro-TGG-2	22014			tRNA|Mus_musculus|Pro-TGG-4	1		tRNA|Mus_musculus|SeC-TCA-1	33572		tRNA|Mus_musculus|Ser-CGA-3	66
tRNA|Mus_musculus|Ser-CGA-3	34		tRNA|Mus_musculus|Ser-CGA-1	998		tRNA|Mus_musculus|Pro-TGG-4	1			tRNA|Mus_musculus|SeC-TCA-1	34890		tRNA|Mus_musculus|Ser-AGA-1	1246		tRNA|Mus_musculus|Ser-GCT-1	118
tRNA|Mus_musculus|Ser-GCT-1	78		tRNA|Mus_musculus|Ser-CGA-2	5919		tRNA|Mus_musculus|SeC-TCA-1	64135			tRNA|Mus_musculus|Ser-AGA-1	1210		tRNA|Mus_musculus|Ser-AGA-2	171		tRNA|Mus_musculus|Ser-GCT-2	3336
tRNA|Mus_musculus|Ser-GCT-2	3320		tRNA|Mus_musculus|Ser-CGA-3	52		tRNA|Mus_musculus|Ser-AGA-1	1761			tRNA|Mus_musculus|Ser-AGA-2	181		tRNA|Mus_musculus|Ser-CGA-1	703		tRNA|Mus_musculus|Ser-GCT-3	55807
tRNA|Mus_musculus|Ser-GCT-3	51514		tRNA|Mus_musculus|Ser-GCT-1	165		tRNA|Mus_musculus|Ser-AGA-2	278			tRNA|Mus_musculus|Ser-CGA-1	648		tRNA|Mus_musculus|Ser-CGA-2	4453		tRNA|Mus_musculus|Ser-GCT-4	887
tRNA|Mus_musculus|Ser-GCT-4	917		tRNA|Mus_musculus|Ser-GCT-2	5896		tRNA|Mus_musculus|Ser-CGA-1	1015			tRNA|Mus_musculus|Ser-CGA-2	4538		tRNA|Mus_musculus|Ser-CGA-3	72		tRNA|Mus_musculus|Ser-GCT-5	9
tRNA|Mus_musculus|Ser-GCT-5	12		tRNA|Mus_musculus|Ser-GCT-3	93399		tRNA|Mus_musculus|Ser-CGA-2	5914			tRNA|Mus_musculus|Ser-CGA-3	64		tRNA|Mus_musculus|Ser-GCT-1	166		tRNA|Mus_musculus|Ser-GGA-1	8
tRNA|Mus_musculus|Ser-GGA-1	4		tRNA|Mus_musculus|Ser-GCT-4	1578		tRNA|Mus_musculus|Ser-CGA-3	46			tRNA|Mus_musculus|Ser-GCT-1	139		tRNA|Mus_musculus|Ser-GCT-2	4200		tRNA|Mus_musculus|Ser-TGA-1	1778
tRNA|Mus_musculus|Ser-TGA-1	949		tRNA|Mus_musculus|Ser-GCT-5	18		tRNA|Mus_musculus|Ser-GCT-1	222			tRNA|Mus_musculus|Ser-GCT-2	3985		tRNA|Mus_musculus|Ser-GCT-3	65103		tRNA|Mus_musculus|Ser-TGA-2	4874
tRNA|Mus_musculus|Ser-TGA-2	2719		tRNA|Mus_musculus|Ser-GGA-1	5		tRNA|Mus_musculus|Ser-GCT-2	6635			tRNA|Mus_musculus|Ser-GCT-3	62119		tRNA|Mus_musculus|Ser-GCT-4	981		tRNA|Mus_musculus|Sup-TCA-1	2
tRNA|Mus_musculus|Sup-TCA-1	4		tRNA|Mus_musculus|Ser-TGA-1	2408		tRNA|Mus_musculus|Ser-GCT-3	108957			tRNA|Mus_musculus|Ser-GCT-4	981		tRNA|Mus_musculus|Ser-GCT-5	21		tRNA|Mus_musculus|Thr-AGT-1	8077
tRNA|Mus_musculus|Thr-AGT-1	5761		tRNA|Mus_musculus|Ser-TGA-2	6766		tRNA|Mus_musculus|Ser-GCT-4	1816			tRNA|Mus_musculus|Ser-GCT-5	20		tRNA|Mus_musculus|Ser-GGA-1	7		tRNA|Mus_musculus|Thr-AGT-2	8817
tRNA|Mus_musculus|Thr-AGT-2	6610		tRNA|Mus_musculus|Sup-TCA-1	2		tRNA|Mus_musculus|Ser-GCT-5	57			tRNA|Mus_musculus|Ser-GGA-1	5		tRNA|Mus_musculus|Ser-TGA-1	1867		tRNA|Mus_musculus|Thr-AGT-3	7474
tRNA|Mus_musculus|Thr-AGT-3	5430		tRNA|Mus_musculus|Thr-AGT-1	12583		tRNA|Mus_musculus|Ser-GGA-1	5			tRNA|Mus_musculus|Ser-TGA-1	1712		tRNA|Mus_musculus|Ser-TGA-2	5333		tRNA|Mus_musculus|Thr-AGT-4	4523
tRNA|Mus_musculus|Thr-AGT-4	3376		tRNA|Mus_musculus|Thr-AGT-2	14520		tRNA|Mus_musculus|Ser-TGA-1	2343			tRNA|Mus_musculus|Ser-TGA-2	5199		tRNA|Mus_musculus|Thr-AGT-1	7813		tRNA|Mus_musculus|Thr-AGT-5	362
tRNA|Mus_musculus|Thr-AGT-5	239		tRNA|Mus_musculus|Thr-AGT-3	11733		tRNA|Mus_musculus|Ser-TGA-2	7213			tRNA|Mus_musculus|Sup-TCA-1	1		tRNA|Mus_musculus|Thr-AGT-2	8302		tRNA|Mus_musculus|Thr-AGT-6	447
tRNA|Mus_musculus|Thr-AGT-6	310		tRNA|Mus_musculus|Thr-AGT-4	7194		tRNA|Mus_musculus|Sup-TCA-1	4			tRNA|Mus_musculus|Thr-AGT-1	8154		tRNA|Mus_musculus|Thr-AGT-3	7279		tRNA|Mus_musculus|Thr-AGT-7	2
tRNA|Mus_musculus|Thr-AGT-7	2		tRNA|Mus_musculus|Thr-AGT-5	576		tRNA|Mus_musculus|Thr-AGT-1	13321			tRNA|Mus_musculus|Thr-AGT-2	8840		tRNA|Mus_musculus|Thr-AGT-4	4140		tRNA|Mus_musculus|Thr-CGT-1	3924
tRNA|Mus_musculus|Thr-CGT-1	2599		tRNA|Mus_musculus|Thr-AGT-6	738		tRNA|Mus_musculus|Thr-AGT-2	15726			tRNA|Mus_musculus|Thr-AGT-3	7772		tRNA|Mus_musculus|Thr-AGT-5	328		tRNA|Mus_musculus|Thr-CGT-2	16239
tRNA|Mus_musculus|Thr-CGT-2	10738		tRNA|Mus_musculus|Thr-AGT-7	7		tRNA|Mus_musculus|Thr-AGT-3	12636			tRNA|Mus_musculus|Thr-AGT-4	4508		tRNA|Mus_musculus|Thr-AGT-6	448		tRNA|Mus_musculus|Thr-CGT-3	2832
tRNA|Mus_musculus|Thr-CGT-3	2111		tRNA|Mus_musculus|Thr-CGT-1	6904		tRNA|Mus_musculus|Thr-AGT-4	7829			tRNA|Mus_musculus|Thr-AGT-5	348		tRNA|Mus_musculus|Thr-AGT-7	2		tRNA|Mus_musculus|Thr-CGT-4	981
tRNA|Mus_musculus|Thr-CGT-4	818		tRNA|Mus_musculus|Thr-CGT-2	29353		tRNA|Mus_musculus|Thr-AGT-5	746			tRNA|Mus_musculus|Thr-AGT-6	525		tRNA|Mus_musculus|Thr-CGT-1	4148		tRNA|Mus_musculus|Thr-TGT-1	6748
tRNA|Mus_musculus|Thr-TGT-1	3829		tRNA|Mus_musculus|Thr-CGT-3	5361		tRNA|Mus_musculus|Thr-AGT-6	828			tRNA|Mus_musculus|Thr-AGT-7	3		tRNA|Mus_musculus|Thr-CGT-2	17299		tRNA|Mus_musculus|Thr-TGT-2	1631
tRNA|Mus_musculus|Thr-TGT-2	948		tRNA|Mus_musculus|Thr-CGT-4	1800		tRNA|Mus_musculus|Thr-AGT-7	13			tRNA|Mus_musculus|Thr-CGT-1	4341		tRNA|Mus_musculus|Thr-CGT-3	3154		tRNA|Mus_musculus|Thr-TGT-3	2490
tRNA|Mus_musculus|Thr-TGT-3	1441		tRNA|Mus_musculus|Thr-TGT-1	11630		tRNA|Mus_musculus|Thr-CGT-1	7130			tRNA|Mus_musculus|Thr-CGT-2	17917		tRNA|Mus_musculus|Thr-CGT-4	1047		tRNA|Mus_musculus|Trp-CCA-1	1534
tRNA|Mus_musculus|Trp-CCA-1	1103		tRNA|Mus_musculus|Thr-TGT-2	2607		tRNA|Mus_musculus|Thr-CGT-2	31570			tRNA|Mus_musculus|Thr-CGT-3	3363		tRNA|Mus_musculus|Thr-TGT-1	7412		tRNA|Mus_musculus|Trp-CCA-2	4648
tRNA|Mus_musculus|Trp-CCA-2	2923		tRNA|Mus_musculus|Thr-TGT-3	3840		tRNA|Mus_musculus|Thr-CGT-3	6038			tRNA|Mus_musculus|Thr-CGT-4	1197		tRNA|Mus_musculus|Thr-TGT-2	1674		tRNA|Mus_musculus|Trp-CCA-3	1594
tRNA|Mus_musculus|Trp-CCA-3	1134		tRNA|Mus_musculus|Trp-CCA-1	2347		tRNA|Mus_musculus|Thr-CGT-4	2036			tRNA|Mus_musculus|Thr-TGT-1	7615		tRNA|Mus_musculus|Thr-TGT-3	2509		tRNA|Mus_musculus|Trp-CCA-4	1511
tRNA|Mus_musculus|Trp-CCA-4	1104		tRNA|Mus_musculus|Trp-CCA-2	7258		tRNA|Mus_musculus|Thr-TGT-1	12847			tRNA|Mus_musculus|Thr-TGT-2	1826		tRNA|Mus_musculus|Trp-CCA-1	1641		tRNA|Mus_musculus|Trp-CCA-5	23055
tRNA|Mus_musculus|Trp-CCA-5	14878		tRNA|Mus_musculus|Trp-CCA-3	2373		tRNA|Mus_musculus|Thr-TGT-2	2785			tRNA|Mus_musculus|Thr-TGT-3	2675		tRNA|Mus_musculus|Trp-CCA-2	4590		tRNA|Mus_musculus|Trp-CCA-6	1757
tRNA|Mus_musculus|Trp-CCA-6	1264		tRNA|Mus_musculus|Trp-CCA-4	2339		tRNA|Mus_musculus|Thr-TGT-3	4098			tRNA|Mus_musculus|Trp-CCA-1	1712		tRNA|Mus_musculus|Trp-CCA-3	1617		tRNA|Mus_musculus|Tyr-GTA-1	7157
tRNA|Mus_musculus|Tyr-GTA-1	3617		tRNA|Mus_musculus|Trp-CCA-5	40001		tRNA|Mus_musculus|Trp-CCA-1	2344			tRNA|Mus_musculus|Trp-CCA-2	4691		tRNA|Mus_musculus|Trp-CCA-4	1702		tRNA|Mus_musculus|Tyr-GTA-2	112178
tRNA|Mus_musculus|Tyr-GTA-2	72079		tRNA|Mus_musculus|Trp-CCA-6	2682		tRNA|Mus_musculus|Trp-CCA-2	7378			tRNA|Mus_musculus|Trp-CCA-3	1757		tRNA|Mus_musculus|Trp-CCA-5	23876		tRNA|Mus_musculus|Tyr-GTA-3	113066
tRNA|Mus_musculus|Tyr-GTA-3	72161		tRNA|Mus_musculus|Tyr-GTA-1	9392		tRNA|Mus_musculus|Trp-CCA-3	2312			tRNA|Mus_musculus|Trp-CCA-4	1651		tRNA|Mus_musculus|Trp-CCA-6	1769		tRNA|Mus_musculus|Tyr-GTA-4	7862
tRNA|Mus_musculus|Tyr-GTA-4	4091		tRNA|Mus_musculus|Tyr-GTA-2	174799		tRNA|Mus_musculus|Trp-CCA-4	2314			tRNA|Mus_musculus|Trp-CCA-5	24651		tRNA|Mus_musculus|Tyr-GTA-1	7798		tRNA|Mus_musculus|Tyr-GTA-5	405
tRNA|Mus_musculus|Tyr-GTA-5	250		tRNA|Mus_musculus|Tyr-GTA-3	174222		tRNA|Mus_musculus|Trp-CCA-5	39223			tRNA|Mus_musculus|Trp-CCA-6	1859		tRNA|Mus_musculus|Tyr-GTA-2	126524		tRNA|Mus_musculus|Val-AAC-1	4480
tRNA|Mus_musculus|Val-AAC-1	2602		tRNA|Mus_musculus|Tyr-GTA-4	11507		tRNA|Mus_musculus|Trp-CCA-6	2608			tRNA|Mus_musculus|Tyr-GTA-1	7043		tRNA|Mus_musculus|Tyr-GTA-3	126154		tRNA|Mus_musculus|Val-AAC-2	832
tRNA|Mus_musculus|Val-AAC-2	334		tRNA|Mus_musculus|Tyr-GTA-5	718		tRNA|Mus_musculus|Tyr-GTA-1	10364			tRNA|Mus_musculus|Tyr-GTA-2	118711		tRNA|Mus_musculus|Tyr-GTA-4	8122		tRNA|Mus_musculus|Val-AAC-3	343
tRNA|Mus_musculus|Val-AAC-3	105		tRNA|Mus_musculus|Val-AAC-1	7432		tRNA|Mus_musculus|Tyr-GTA-2	191645			tRNA|Mus_musculus|Tyr-GTA-3	118451		tRNA|Mus_musculus|Tyr-GTA-5	508		tRNA|Mus_musculus|Val-AAC-4	1898
tRNA|Mus_musculus|Val-AAC-4	672		tRNA|Mus_musculus|Val-AAC-2	1223		tRNA|Mus_musculus|Tyr-GTA-3	192201			tRNA|Mus_musculus|Tyr-GTA-4	7874		tRNA|Mus_musculus|Val-AAC-1	4804		tRNA|Mus_musculus|Val-AAC-5	946
tRNA|Mus_musculus|Val-AAC-5	385		tRNA|Mus_musculus|Val-AAC-3	373		tRNA|Mus_musculus|Tyr-GTA-4	12597			tRNA|Mus_musculus|Tyr-GTA-5	518		tRNA|Mus_musculus|Val-AAC-2	926		tRNA|Mus_musculus|Val-CAC-1	1213
tRNA|Mus_musculus|Val-CAC-1	456		tRNA|Mus_musculus|Val-AAC-4	2932		tRNA|Mus_musculus|Tyr-GTA-5	804			tRNA|Mus_musculus|Val-AAC-1	4656		tRNA|Mus_musculus|Val-AAC-3	344		tRNA|Mus_musculus|Val-CAC-2	16815
tRNA|Mus_musculus|Val-CAC-2	11371		tRNA|Mus_musculus|Val-AAC-5	914		tRNA|Mus_musculus|Val-AAC-1	8261			tRNA|Mus_musculus|Val-AAC-2	895		tRNA|Mus_musculus|Val-AAC-4	2145		tRNA|Mus_musculus|Val-CAC-3	3060
tRNA|Mus_musculus|Val-CAC-3	1228		tRNA|Mus_musculus|Val-CAC-1	1633		tRNA|Mus_musculus|Val-AAC-2	1317			tRNA|Mus_musculus|Val-AAC-3	334		tRNA|Mus_musculus|Val-AAC-5	931		tRNA|Mus_musculus|Val-CAC-4	31
tRNA|Mus_musculus|Val-CAC-4	37		tRNA|Mus_musculus|Val-CAC-2	28388		tRNA|Mus_musculus|Val-AAC-3	423			tRNA|Mus_musculus|Val-AAC-4	1993		tRNA|Mus_musculus|Val-CAC-1	1352		tRNA|Mus_musculus|Val-TAC-1	16520
tRNA|Mus_musculus|Val-TAC-1	8616		tRNA|Mus_musculus|Val-CAC-3	4058		tRNA|Mus_musculus|Val-AAC-4	3210			tRNA|Mus_musculus|Val-AAC-5	1001		tRNA|Mus_musculus|Val-CAC-2	17492
			tRNA|Mus_musculus|Val-CAC-4	47		tRNA|Mus_musculus|Val-AAC-5	1099			tRNA|Mus_musculus|Val-CAC-1	1335		tRNA|Mus_musculus|Val-CAC-3	2970
			tRNA|Mus_musculus|Val-CAC-5	1		tRNA|Mus_musculus|Val-CAC-1	1854			tRNA|Mus_musculus|Val-CAC-2	18515		tRNA|Mus_musculus|Val-CAC-4	38
			tRNA|Mus_musculus|Val-TAC-1	22765		tRNA|Mus_musculus|Val-CAC-2	31242			tRNA|Mus_musculus|Val-CAC-3	2923		tRNA|Mus_musculus|Val-TAC-1	15795
						tRNA|Mus_musculus|Val-CAC-3	4365			tRNA|Mus_musculus|Val-CAC-4	28
						tRNA|Mus_musculus|Val-CAC-4	47			tRNA|Mus_musculus|Val-CAC-5	1
						tRNA|Mus_musculus|Val-TAC-1	26517			tRNA|Mus_musculus|Val-TAC-1	17419

## Sheet: Charging_Arg tRNA
Supplementary table 3: Charging levels of arginine tRNAs in injected and uninjected mice.
	Uninjected-584	Uninjected-800	Uninjected-806	Injected-974	Injected-976	Injected-979
Arg-ACG-1	0.682333	0.802429	0.836201	0.698968	0.719122	0.666925
Arg-ACG-2	0.676065	0.818609	0.834706	0.702353	0.739517	0.671484
Arg-ACG-3	0.674656	0.785289	0.82582	0.682247	0.714344	0.6643
Arg-CCG-1	0.772886	0.837867	0.85746	0.762576	0.760753	0.747316
Arg-CCG-2	0.764201	0.84564	0.856465	0.773677	0.774408	0.748056
Arg-CCG-3	0.765882	0.837948	0.863875	0.759387	0.779188	0.745577
Arg-CCT-1	0.806739	0.871325	0.876857	0.804262	0.808947	0.782609
Arg-CCT-2	0.810491	0.890103	0.894913	0.842444	0.844869	0.806306
Arg-CCT-3	0.809631	0.858274	0.877408	0.809654	0.820943	0.775996
Arg-CCT-4	0.823171	0.901531	0.904985	0.836224	0.850815	0.822979
Arg-TCA-1				0.898148	0.671875	0.766667
Arg-TCT-1	0.749201	0.819285	0.848309	0.728927	0.76573	0.692857
Arg-TCT-2	0.708738	0.809365	0.836186	0.74934	0.726601	0.683274
Arg-TCT-3	0.761027	0.773404	0.806426	0.720076	0.735321	0.699602
Arg-TCT-4	0.830189	0.900424	0.914286	0.861925	0.890476	0.877016
Arg-TCT-5	0.817518	0.761364	0.8	0.790698	0.719807	0.744318
Arg-TCG-1	0.726387	0.800689	0.831168	0.723724	0.73935	0.698682
Arg-TCG-2	0.723452	0.798882	0.816298	0.715852	0.718445	0.682029
Arg-TCG-3	0.745047	0.845142	0.834511	0.76068	0.773204	0.737964
Arg-TCG-4	0.693918	0.772269	0.778782	0.709229	0.698895	0.670283

## Sheet: Charging_Global
Supplementary table 3: Charging levels of global tRNAs in injected and uninjected mice.
	Uninjected-584	Uninjected-800	Uninjected-806	Injected-974	Injected-976	Injected-979
mttRNA	0.820896	0.78457	0.820335	0.788389	0.79092	0.761246
CyttRNA	0.767259	0.822201	0.841575	0.747066	0.755687	0.719112

## Sheet: Modifications
Supplementary table 3: Misincorporation rates of Arg-UCU and Arg-UCA tRNA in injected and uninjected mice.
file_name	compartment	genome	gene	AA	anticodon	n1	intron	position	base	pileup	mutation	stop	A	C	G	T	N	deletion	insertion	sample	Treatment	number
Injected-974_R2_anticodon_sorted.tsv	tRNA	Mus_musculus	Arg-TCT-1	Arg	TCT	1	NA	1	G	1936	0	0.001	0	0	1936	0	0	0	0	Injected-974	Injected	974
Injected-974_R2_anticodon_sorted.tsv	tRNA	Mus_musculus	Arg-TCT-1	Arg	TCT	1	NA	2	G	1938	0	0.0067	0	0	1938	0	0	0	0	Injected-974	Injected	974
Injected-974_R2_anticodon_sorted.tsv	tRNA	Mus_musculus	Arg-TCT-1	Arg	TCT	1	NA	3	C	1951	0	0.0026	0	1951	0	0	0	0	0	Injected-974	Injected	974
Injected-974_R2_anticodon_sorted.tsv	tRNA	Mus_musculus	Arg-TCT-1	Arg	TCT	1	NA	4	T	1956	0.0005	0.0086	0	0	1	1955	0	0	0	Injected-974	Injected	974
Injected-974_R2_anticodon_sorted.tsv	tRNA	Mus_musculus	Arg-TCT-1	Arg	TCT	1	NA	5	C	1973	0.0005	0.002	0	1972	0	1	0	0	0	Injected-974	Injected	974
Injected-974_R2_anticodon_sorted.tsv	tRNA	Mus_musculus	Arg-TCT-1	Arg	TCT	1	NA	6	C	1977	0.0025	0.0025	2	1972	0	3	0	0	0	Injected-974	Injected	974
Injected-974_R2_anticodon_sorted.tsv	tRNA	Mus_musculus	Arg-TCT-1	Arg	TCT	1	NA	7	G	1982	0.0318	0.1766	3	26	1879	34	0	39	1	Injected-974	Injected	974
Injected-974_R2_anticodon_sorted.tsv	tRNA	Mus_musculus	Arg-TCT-1	Arg	TCT	1	NA	8	T	2407	0.0042	0.09	2	3	5	2396	0	0	1	Injected-974	Injected	974
Injected-974_R2_anticodon_sorted.tsv	tRNA	Mus_musculus	Arg-TCT-1	Arg	TCT	1	NA	9	G	2645	0.1758	0.3852	48	92	2062	325	0	113	5	Injected-974	Injected	974
Injected-974_R2_anticodon_sorted.tsv	tRNA	Mus_musculus	Arg-TCT-1	Arg	TCT	1	NA	10	G	4302	0.0021	0.02	8	0	4293	1	0	0	0	Injected-974	Injected	974
Injected-974_R2_anticodon_sorted.tsv	tRNA	Mus_musculus	Arg-TCT-1	Arg	TCT	1	NA	11	C	4390	0.0011	0.0011	0	4385	0	5	0	0	0	Injected-974	Injected	974
Injected-974_R2_anticodon_sorted.tsv	tRNA	Mus_musculus	Arg-TCT-1	Arg	TCT	1	NA	12	G	4395	0.0007	0.0052	3	0	4392	0	0	0	0	Injected-974	Injected	974
Injected-974_R2_anticodon_sorted.tsv	tRNA	Mus_musculus	Arg-TCT-1	Arg	TCT	1	NA	13	C	4418	0.0009	0.0007	1	4414	0	3	0	0	0	Injected-974	Injected	974
Injected-974_R2_anticodon_sorted.tsv	tRNA	Mus_musculus	Arg-TCT-1	Arg	TCT	1	NA	14	A	4421	0.0002	0.0016	4414	0	1	0	0	6	0	Injected-974	Injected	974
Injected-974_R2_anticodon_sorted.tsv	tRNA	Mus_musculus	Arg-TCT-1	Arg	TCT	1	NA	15	A	4428	0.0005	0.0061	4420	0	1	1	0	6	0	Injected-974	Injected	974
Injected-974_R2_anticodon_sorted.tsv	tRNA	Mus_musculus	Arg-TCT-1	Arg	TCT	1	NA	16	T	4455	0.0056	0.0245	0	14	11	4407	0	22	1	Injected-974	Injected	974
Injected-974_R2_anticodon_sorted.tsv	tRNA	Mus_musculus	Arg-TCT-1	Arg	TCT	1	NA	17	G	4567	0.0063	0.0172	18	11	4480	0	0	55	3	Injected-974	Injected	974
Injected-974_R2_anticodon_sorted.tsv	tRNA	Mus_musculus	Arg-TCT-1	Arg	TCT	1	NA	18	G	4647	0.0075	0.0241	7	21	4594	7	0	16	2	Injected-974	Injected	974
Injected-974_R2_anticodon_sorted.tsv	tRNA	Mus_musculus	Arg-TCT-1	Arg	TCT	1	NA	19	A	4762	0.001	0.0141	4734	0	5	0	0	23	0	Injected-974	Injected	974
Injected-974_R2_anticodon_sorted.tsv	tRNA	Mus_musculus	Arg-TCT-1	Arg	TCT	1	NA	20	T	4830	0.011	0.0147	0	24	29	4762	0	15	0	Injected-974	Injected	974
Injected-974_R2_anticodon_sorted.tsv	tRNA	Mus_musculus	Arg-TCT-1	Arg	TCT	1	NA	21	A	4902	0.0002	0.0002	4900	0	1	0	0	1	0	Injected-974	Injected	974
Injected-974_R2_anticodon_sorted.tsv	tRNA	Mus_musculus	Arg-TCT-1	Arg	TCT	1	NA	22	G	4903	0.0016	0.0033	7	1	4893	0	0	2	0	Injected-974	Injected	974
Injected-974_R2_anticodon_sorted.tsv	tRNA	Mus_musculus	Arg-TCT-1	Arg	TCT	1	NA	23	C	4919	0.0008	0.0002	4	4914	0	0	0	1	0	Injected-974	Injected	974
Injected-974_R2_anticodon_sorted.tsv	tRNA	Mus_musculus	Arg-TCT-1	Arg	TCT	1	NA	24	G	4920	0.0004	0.0008	1	1	4918	0	0	0	0	Injected-974	Injected	974
Injected-974_R2_anticodon_sorted.tsv	tRNA	Mus_musculus	Arg-TCT-1	Arg	TCT	1	NA	25	C	4924	0.0004	0.0014	2	4922	0	0	0	0	0	Injected-974	Injected	974
Injected-974_R2_anticodon_sorted.tsv	tRNA	Mus_musculus	Arg-TCT-1	Arg	TCT	1	NA	26	A	4931	0.0002	0.0016	4930	0	1	0	0	0	0	Injected-974	Injected	974
Injected-974_R2_anticodon_sorted.tsv	tRNA	Mus_musculus	Arg-TCT-1	Arg	TCT	1	NA	27	T	4939	0.0018	0.0018	0	0	9	4927	0	3	0	Injected-974	Injected	974
Injected-974_R2_anticodon_sorted.tsv	tRNA	Mus_musculus	Arg-TCT-1	Arg	TCT	1	NA	28	T	4948	0.0022	0.0014	0	0	11	4935	0	2	0	Injected-974	Injected	974
Injected-974_R2_anticodon_sorted.tsv	tRNA	Mus_musculus	Arg-TCT-1	Arg	TCT	1	NA	29	G	4955	0.0008	0.0153	0	1	4924	3	0	27	0	Injected-974	Injected	974
Injected-974_R2_anticodon_sorted.tsv	tRNA	Mus_musculus	Arg-TCT-1	Arg	TCT	1	NA	30	G	5032	0.0004	0.0282	1	1	5028	0	0	2	0	Injected-974	Injected	974
Injected-974_R2_anticodon_sorted.tsv	tRNA	Mus_musculus	Arg-TCT-1	Arg	TCT	1	NA	31	A	5178	0.0015	0.0665	5146	0	7	1	0	24	0	Injected-974	Injected	974
Injected-974_R2_anticodon_sorted.tsv	tRNA	Mus_musculus	Arg-TCT-1	Arg	TCT	1	NA	32	C	5547	0.8617	0	186	739	237	4357	0	28	0	Injected-974	Injected	974
Injected-974_R2_anticodon_sorted.tsv	tRNA	Mus_musculus	Arg-TCT-1	Arg	TCT	1	NA	33	T	5547	0.0018	0.008	0	1	9	5532	0	5	0	Injected-974	Injected	974
Injected-974_R2_anticodon_sorted.tsv	tRNA	Mus_musculus	Arg-TCT-1	Arg	TCT	1	NA	34	T	5592	0.0247	-0.0079	9	124	5	5407	0	2	45	Injected-974	Injected	974
Injected-974_R2_anticodon_sorted.tsv	tRNA	Mus_musculus	Arg-TCT-1	Arg	TCT	1	NA	35	C	5548	0.0009	-0.0002	4	5542	0	1	0	0	1	Injected-974	Injected	974
Injected-974_R2_anticodon_sorted.tsv	tRNA	Mus_musculus	Arg-TCT-1	Arg	TCT	1	NA	36	T	5547	0.0002	0.0004	0	0	1	5546	0	0	0	Injected-974	Injected	974
Injected-974_R2_anticodon_sorted.tsv	tRNA	Mus_musculus	Arg-TCT-1	Arg	TCT	1	NA	37	A	5549	0.0005	-0.0004	5543	0	3	0	0	1	2	Injected-974	Injected	974
Injected-974_R2_anticodon_sorted.tsv	tRNA	Mus_musculus	Arg-TCT-1	Arg	TCT	1	NA	38	A	5547	0	-0.0013	5547	0	0	0	0	0	0	Injected-974	Injected	974
Injected-974_R2_anticodon_sorted.tsv	tRNA	Mus_musculus	Arg-TCT-1	Arg	TCT	1	NA	39	T	5540	0.0004	-0.0011	0	0	2	5535	0	3	0	Injected-974	Injected	974
Injected-974_R2_anticodon_sorted.tsv	tRNA	Mus_musculus	Arg-TCT-1	Arg	TCT	1	NA	40	T	5534	0.0002	0.0002	0	0	1	5533	0	0	0	Injected-974	Injected	974
Injected-974_R2_anticodon_sorted.tsv	tRNA	Mus_musculus	Arg-TCT-1	Arg	TCT	1	NA	41	C	5535	0	-0.0002	0	5534	0	0	0	0	1	Injected-974	Injected	974
Injected-974_R2_anticodon_sorted.tsv	tRNA	Mus_musculus	Arg-TCT-1	Arg	TCT	1	NA	42	A	5534	0	0	5534	0	0	0	0	0	0	Injected-974	Injected	974
Injected-974_R2_anticodon_sorted.tsv	tRNA	Mus_musculus	Arg-TCT-1	Arg	TCT	1	NA	43	A	5534	0	0	5534	0	0	0	0	0	0	Injected-974	Injected	974
Injected-974_R2_anticodon_sorted.tsv	tRNA	Mus_musculus	Arg-TCT-1	Arg	TCT	1	NA	44	A	5534	0	0	5534	0	0	0	0	0	0	Injected-974	Injected	974
Injected-974_R2_anticodon_sorted.tsv	tRNA	Mus_musculus	Arg-TCT-1	Arg	TCT	1	NA	45	G	5534	0.0004	0.0002	2	0	5531	0	0	1	0	Injected-974	Injected	974
Injected-974_R2_anticodon_sorted.tsv	tRNA	Mus_musculus	Arg-TCT-1	Arg	TCT	1	NA	46	G	5535	0.0004	-0.0002	1	0	5532	1	0	0	1	Injected-974	Injected	974
Injected-974_R2_anticodon_sorted.tsv	tRNA	Mus_musculus	Arg-TCT-1	Arg	TCT	1	NA	47	T	5534	0.0007	-0.0002	0	3	1	5528	0	2	0	Injected-974	Injected	974
Injected-974_R2_anticodon_sorted.tsv	tRNA	Mus_musculus	Arg-TCT-1	Arg	TCT	1	NA	48	T	5533	0.0036	0	0	19	1	5513	0	0	0	Injected-974	Injected	974
Injected-974_R2_anticodon_sorted.tsv	tRNA	Mus_musculus	Arg-TCT-1	Arg	TCT	1	NA	49	C	5533	0	0.0002	0	5533	0	0	0	0	0	Injected-974	Injected	974
Injected-974_R2_anticodon_sorted.tsv	tRNA	Mus_musculus	Arg-TCT-1	Arg	TCT	1	NA	50	C	5534	0.0002	-0.0002	1	5532	0	0	0	0	1	Injected-974	Injected	974
Injected-974_R2_anticodon_sorted.tsv	tRNA	Mus_musculus	Arg-TCT-1	Arg	TCT	1	NA	51	G	5533	0	0	0	0	5533	0	0	0	0	Injected-974	Injected	974
Injected-974_R2_anticodon_sorted.tsv	tRNA	Mus_musculus	Arg-TCT-1	Arg	TCT	1	NA	52	G	5533	0	-0.0027	0	0	5533	0	0	0	0	Injected-974	Injected	974
Injected-974_R2_anticodon_sorted.tsv	tRNA	Mus_musculus	Arg-TCT-1	Arg	TCT	1	NA	53	G	5518	0	-0.0005	0	0	5499	0	0	17	2	Injected-974	Injected	974
Injected-974_R2_anticodon_sorted.tsv	tRNA	Mus_musculus	Arg-TCT-1	Arg	TCT	1	NA	54	T	5515	0.0002	0.0002	0	0	1	5490	0	24	0	Injected-974	Injected	974
Injected-974_R2_anticodon_sorted.tsv	tRNA	Mus_musculus	Arg-TCT-1	Arg	TCT	1	NA	55	T	5516	0.0004	-0.0005	0	0	2	5487	0	26	1	Injected-974	Injected	974
Injected-974_R2_anticodon_sorted.tsv	tRNA	Mus_musculus	Arg-TCT-1	Arg	TCT	1	NA	56	C	5513	0.0004	-0.0002	0	5487	1	1	1	23	0	Injected-974	Injected	974
Injected-974_R2_anticodon_sorted.tsv	tRNA	Mus_musculus	Arg-TCT-1	Arg	TCT	1	NA	57	G	5512	0.0002	-0.0007	0	1	5178	0	5	328	0	Injected-974	Injected	974
Injected-974_R2_anticodon_sorted.tsv	tRNA	Mus_musculus	Arg-TCT-1	Arg	TCT	1	NA	58	A	5508	0.8322	0.0002	452	34	2837	1713	2	470	0	Injected-974	Injected	974
Injected-974_R2_anticodon_sorted.tsv	tRNA	Mus_musculus	Arg-TCT-1	Arg	TCT	1	NA	59	G	5509	0.0034	-0.0002	1	0	5481	18	5	3	1	Injected-974	Injected	974
Injected-974_R2_anticodon_sorted.tsv	tRNA	Mus_musculus	Arg-TCT-1	Arg	TCT	1	NA	60	T	5508	0.0007	-0.0002	0	0	4	5500	1	3	0	Injected-974	Injected	974
Injected-974_R2_anticodon_sorted.tsv	tRNA	Mus_musculus	Arg-TCT-1	Arg	TCT	1	NA	61	C	5507	0	0	0	5504	0	0	2	1	0	Injected-974	Injected	974
Injected-974_R2_anticodon_sorted.tsv	tRNA	Mus_musculus	Arg-TCT-1	Arg	TCT	1	NA	62	C	5507	0.0004	0	1	5505	0	1	0	0	0	Injected-974	Injected	974
Injected-974_R2_anticodon_sorted.tsv	tRNA	Mus_musculus	Arg-TCT-1	Arg	TCT	1	NA	63	C	5507	0	0	0	5507	0	0	0	0	0	Injected-974	Injected	974
Injected-974_R2_anticodon_sorted.tsv	tRNA	Mus_musculus	Arg-TCT-1	Arg	TCT	1	NA	64	G	5507	0	0	0	0	5507	0	0	0	0	Injected-974	Injected	974
Injected-974_R2_anticodon_sorted.tsv	tRNA	Mus_musculus	Arg-TCT-1	Arg	TCT	1	NA	65	G	5507	0.0004	0	1	1	5505	0	0	0	0	Injected-974	Injected	974
Injected-974_R2_anticodon_sorted.tsv	tRNA	Mus_musculus	Arg-TCT-1	Arg	TCT	1	NA	66	C	5507	0.0007	0	3	5503	0	1	0	0	0	Injected-974	Injected	974
Injected-974_R2_anticodon_sorted.tsv	tRNA	Mus_musculus	Arg-TCT-1	Arg	TCT	1	NA	67	G	5507	0.0007	0	1	2	5501	1	0	2	0	Injected-974	Injected	974
Injected-974_R2_anticodon_sorted.tsv	tRNA	Mus_musculus	Arg-TCT-1	Arg	TCT	1	NA	68	G	5507	0.0002	0	0	1	5506	0	0	0	0	Injected-974	Injected	974
Injected-974_R2_anticodon_sorted.tsv	tRNA	Mus_musculus	Arg-TCT-1	Arg	TCT	1	NA	69	A	5507	0	0	5506	0	0	0	0	1	0	Injected-974	Injected	974
Injected-974_R2_anticodon_sorted.tsv	tRNA	Mus_musculus	Arg-TCT-1	Arg	TCT	1	NA	70	G	5507	0	0	0	0	5507	0	0	0	0	Injected-974	Injected	974
Injected-974_R2_anticodon_sorted.tsv	tRNA	Mus_musculus	Arg-TCT-1	Arg	TCT	1	NA	71	T	5507	0.0011	-0.0009	0	0	6	5501	0	0	0	Injected-974	Injected	974
Injected-974_R2_anticodon_sorted.tsv	tRNA	Mus_musculus	Arg-TCT-1	Arg	TCT	1	NA	72	C	5502	0.0009	-0.0257	4	5497	0	1	0	0	0	Injected-974	Injected	974
Injected-974_R2_anticodon_sorted.tsv	tRNA	Mus_musculus	Arg-TCT-1	Arg	TCT	1	NA	73	G	5364	0.0022	-0.0828	3	9	5352	0	0	0	0	Injected-974	Injected	974
Injected-974_R2_anticodon_sorted.tsv	tRNA	Mus_musculus	Arg-TCT-1	Arg	TCT	1	NA	74	C	4954	0.0002	-0.5021	0	4953	0	1	0	0	0	Injected-974	Injected	974
Injected-974_R2_anticodon_sorted.tsv	tRNA	Mus_musculus	Arg-TCT-1	Arg	TCT	1	NA	75	C	3298	0	-0.3719	0	3298	0	0	0	0	0	Injected-974	Injected	974
Injected-974_R2_anticodon_sorted.tsv	tRNA	Mus_musculus	Arg-TCT-1	Arg	TCT	1	NA	76	A	2404	0	0	2404	0	0	0	0	0	0	Injected-974	Injected	974
Injected-974_R2_anticodon_sorted.tsv	tRNA	AAV	Arg-TCA-1	Arg	TCA	1	NA	1	G	75	0	0	0	0	75	0	0	0	0	Injected-974	Injected	974
Injected-974_R2_anticodon_sorted.tsv	tRNA	AAV	Arg-TCA-1	Arg	TCA	1	NA	2	G	75	0	0.0132	0	0	75	0	0	0	0	Injected-974	Injected	974
Injected-974_R2_anticodon_sorted.tsv	tRNA	AAV	Arg-TCA-1	Arg	TCA	1	NA	3	C	76	0	0	0	76	0	0	0	0	0	Injected-974	Injected	974
Injected-974_R2_anticodon_sorted.tsv	tRNA	AAV	Arg-TCA-1	Arg	TCA	1	NA	4	T	76	0.0132	0	0	0	1	75	0	0	0	Injected-974	Injected	974
Injected-974_R2_anticodon_sorted.tsv	tRNA	AAV	Arg-TCA-1	Arg	TCA	1	NA	5	C	76	0	0	0	76	0	0	0	0	0	Injected-974	Injected	974
Injected-974_R2_anticodon_sorted.tsv	tRNA	AAV	Arg-TCA-1	Arg	TCA	1	NA	6	C	76	0	0	0	76	0	0	0	0	0	Injected-974	Injected	974
Injected-974_R2_anticodon_sorted.tsv	tRNA	AAV	Arg-TCA-1	Arg	TCA	1	NA	7	G	76	0.0132	0.0732	0	0	74	1	0	1	0	Injected-974	Injected	974
Injected-974_R2_anticodon_sorted.tsv	tRNA	AAV	Arg-TCA-1	Arg	TCA	1	NA	8	T	82	0	0.0575	0	0	0	82	0	0	0	Injected-974	Injected	974
Injected-974_R2_anticodon_sorted.tsv	tRNA	AAV	Arg-TCA-1	Arg	TCA	1	NA	9	G	87	0.2989	0.1122	1	7	58	18	0	3	0	Injected-974	Injected	974
Injected-974_R2_anticodon_sorted.tsv	tRNA	AAV	Arg-TCA-1	Arg	TCA	1	NA	10	G	98	0	0.02	0	0	98	0	0	0	0	Injected-974	Injected	974
Injected-974_R2_anticodon_sorted.tsv	tRNA	AAV	Arg-TCA-1	Arg	TCA	1	NA	11	C	100	0	0	0	100	0	0	0	0	0	Injected-974	Injected	974
Injected-974_R2_anticodon_sorted.tsv	tRNA	AAV	Arg-TCA-1	Arg	TCA	1	NA	12	G	100	0	0	0	0	100	0	0	0	0	Injected-974	Injected	974
Injected-974_R2_anticodon_sorted.tsv	tRNA	AAV	Arg-TCA-1	Arg	TCA	1	NA	13	C	100	0	0	0	100	0	0	0	0	0	Injected-974	Injected	974
Injected-974_R2_anticodon_sorted.tsv	tRNA	AAV	Arg-TCA-1	Arg	TCA	1	NA	14	A	100	0	0	100	0	0	0	0	0	0	Injected-974	Injected	974
Injected-974_R2_anticodon_sorted.tsv	tRNA	AAV	Arg-TCA-1	Arg	TCA	1	NA	15	A	100	0	0	100	0	0	0	0	0	0	Injected-974	Injected	974
Injected-974_R2_anticodon_sorted.tsv	tRNA	AAV	Arg-TCA-1	Arg	TCA	1	NA	16	T	100	0	0	0	0	0	100	0	0	0	Injected-974	Injected	974
Injected-974_R2_anticodon_sorted.tsv	tRNA	AAV	Arg-TCA-1	Arg	TCA	1	NA	17	G	100	0	0	0	0	100	0	0	0	0	Injected-974	Injected	974
Injected-974_R2_anticodon_sorted.tsv	tRNA	AAV	Arg-TCA-1	Arg	TCA	1	NA	18	G	100	0	0.0291	0	0	100	0	0	0	0	Injected-974	Injected	974
Injected-974_R2_anticodon_sorted.tsv	tRNA	AAV	Arg-TCA-1	Arg	TCA	1	NA	19	A	103	0	0	103	0	0	0	0	0	0	Injected-974	Injected	974
Injected-974_R2_anticodon_sorted.tsv	tRNA	AAV	Arg-TCA-1	Arg	TCA	1	NA	20	T	103	0.0097	0.0096	0	0	1	102	0	0	0	Injected-974	Injected	974
Injected-974_R2_anticodon_sorted.tsv	tRNA	AAV	Arg-TCA-1	Arg	TCA	1	NA	21	A	104	0	0.0095	104	0	0	0	0	0	0	Injected-974	Injected	974
Injected-974_R2_anticodon_sorted.tsv	tRNA	AAV	Arg-TCA-1	Arg	TCA	1	NA	22	G	105	0	0.0094	0	0	105	0	0	0	0	Injected-974	Injected	974
Injected-974_R2_anticodon_sorted.tsv	tRNA	AAV	Arg-TCA-1	Arg	TCA	1	NA	23	C	106	0	0	0	106	0	0	0	0	0	Injected-974	Injected	974
Injected-974_R2_anticodon_sorted.tsv	tRNA	AAV	Arg-TCA-1	Arg	TCA	1	NA	24	G	106	0	0	0	0	106	0	0	0	0	Injected-974	Injected	974
Injected-974_R2_anticodon_sorted.tsv	tRNA	AAV	Arg-TCA-1	Arg	TCA	1	NA	25	C	106	0	0	0	106	0	0	0	0	0	Injected-974	Injected	974
Injected-974_R2_anticodon_sorted.tsv	tRNA	AAV	Arg-TCA-1	Arg	TCA	1	NA	26	A	106	0	0	106	0	0	0	0	0	0	Injected-974	Injected	974
Injected-974_R2_anticodon_sorted.tsv	tRNA	AAV	Arg-TCA-1	Arg	TCA	1	NA	27	T	106	0	0	0	0	0	106	0	0	0	Injected-974	Injected	974
Injected-974_R2_anticodon_sorted.tsv	tRNA	AAV	Arg-TCA-1	Arg	TCA	1	NA	28	T	106	0.0094	0	0	0	1	105	0	0	0	Injected-974	Injected	974
Injected-974_R2_anticodon_sorted.tsv	tRNA	AAV	Arg-TCA-1	Arg	TCA	1	NA	29	G	106	0	0	0	0	106	0	0	0	0	Injected-974	Injected	974
Injected-974_R2_anticodon_sorted.tsv	tRNA	AAV	Arg-TCA-1	Arg	TCA	1	NA	30	G	106	0	0.0093	0	0	106	0	0	0	0	Injected-974	Injected	974
Injected-974_R2_anticodon_sorted.tsv	tRNA	AAV	Arg-TCA-1	Arg	TCA	1	NA	31	A	107	0	0.0273	107	0	0	0	0	0	0	Injected-974	Injected	974
Injected-974_R2_anticodon_sorted.tsv	tRNA	AAV	Arg-TCA-1	Arg	TCA	1	NA	32	C	110	0.0182	0	0	108	0	2	0	0	0	Injected-974	Injected	974
Injected-974_R2_anticodon_sorted.tsv	tRNA	AAV	Arg-TCA-1	Arg	TCA	1	NA	33	T	110	0	0	0	0	0	105	0	5	0	Injected-974	Injected	974
Injected-974_R2_anticodon_sorted.tsv	tRNA	AAV	Arg-TCA-1	Arg	TCA	1	NA	34	T	110	0.0364	0.009	0	4	0	106	0	0	0	Injected-974	Injected	974
Injected-974_R2_anticodon_sorted.tsv	tRNA	AAV	Arg-TCA-1	Arg	TCA	1	NA	35	C	111	0.009	-0.0091	0	109	1	0	0	0	1	Injected-974	Injected	974
Injected-974_R2_anticodon_sorted.tsv	tRNA	AAV	Arg-TCA-1	Arg	TCA	1	NA	36	A	110	0.0091	0	109	0	1	0	0	0	0	Injected-974	Injected	974
Injected-974_R2_anticodon_sorted.tsv	tRNA	AAV	Arg-TCA-1	Arg	TCA	1	NA	37	A	110	0	0	110	0	0	0	0	0	0	Injected-974	Injected	974
Injected-974_R2_anticodon_sorted.tsv	tRNA	AAV	Arg-TCA-1	Arg	TCA	1	NA	38	A	110	0	-0.0092	110	0	0	0	0	0	0	Injected-974	Injected	974
Injected-974_R2_anticodon_sorted.tsv	tRNA	AAV	Arg-TCA-1	Arg	TCA	1	NA	39	T	109	0.0092	0	0	0	1	108	0	0	0	Injected-974	Injected	974
Injected-974_R2_anticodon_sorted.tsv	tRNA	AAV	Arg-TCA-1	Arg	TCA	1	NA	40	T	109	0	0	0	0	0	109	0	0	0	Injected-974	Injected	974
Injected-974_R2_anticodon_sorted.tsv	tRNA	AAV	Arg-TCA-1	Arg	TCA	1	NA	41	C	109	0	0	0	109	0	0	0	0	0	Injected-974	Injected	974
Injected-974_R2_anticodon_sorted.tsv	tRNA	AAV	Arg-TCA-1	Arg	TCA	1	NA	42	A	109	0	0	109	0	0	0	0	0	0	Injected-974	Injected	974
Injected-974_R2_anticodon_sorted.tsv	tRNA	AAV	Arg-TCA-1	Arg	TCA	1	NA	43	A	109	0	0	109	0	0	0	0	0	0	Injected-974	Injected	974
Injected-974_R2_anticodon_sorted.tsv	tRNA	AAV	Arg-TCA-1	Arg	TCA	1	NA	44	A	109	0	0	109	0	0	0	0	0	0	Injected-974	Injected	974
Injected-974_R2_anticodon_sorted.tsv	tRNA	AAV	Arg-TCA-1	Arg	TCA	1	NA	45	G	109	0.0092	0	1	0	108	0	0	0	0	Injected-974	Injected	974
Injected-974_R2_anticodon_sorted.tsv	tRNA	AAV	Arg-TCA-1	Arg	TCA	1	NA	46	G	109	0	0	0	0	109	0	0	0	0	Injected-974	Injected	974
Injected-974_R2_anticodon_sorted.tsv	tRNA	AAV	Arg-TCA-1	Arg	TCA	1	NA	47	T	109	0	0	0	0	0	109	0	0	0	Injected-974	Injected	974
Injected-974_R2_anticodon_sorted.tsv	tRNA	AAV	Arg-TCA-1	Arg	TCA	1	NA	48	T	109	0	0	0	0	0	109	0	0	0	Injected-974	Injected	974
Injected-974_R2_anticodon_sorted.tsv	tRNA	AAV	Arg-TCA-1	Arg	TCA	1	NA	49	C	109	0	0	0	109	0	0	0	0	0	Injected-974	Injected	974
Injected-974_R2_anticodon_sorted.tsv	tRNA	AAV	Arg-TCA-1	Arg	TCA	1	NA	50	C	109	0	0	0	109	0	0	0	0	0	Injected-974	Injected	974
Injected-974_R2_anticodon_sorted.tsv	tRNA	AAV	Arg-TCA-1	Arg	TCA	1	NA	51	G	109	0	0	0	0	109	0	0	0	0	Injected-974	Injected	974
Injected-974_R2_anticodon_sorted.tsv	tRNA	AAV	Arg-TCA-1	Arg	TCA	1	NA	52	G	109	0	-0.0093	0	0	109	0	0	0	0	Injected-974	Injected	974
Injected-974_R2_anticodon_sorted.tsv	tRNA	AAV	Arg-TCA-1	Arg	TCA	1	NA	53	G	108	0	0	0	0	108	0	0	0	0	Injected-974	Injected	974
Injected-974_R2_anticodon_sorted.tsv	tRNA	AAV	Arg-TCA-1	Arg	TCA	1	NA	54	T	108	0	0	0	0	0	108	0	0	0	Injected-974	Injected	974
Injected-974_R2_anticodon_sorted.tsv	tRNA	AAV	Arg-TCA-1	Arg	TCA	1	NA	55	T	108	0	0	0	0	0	108	0	0	0	Injected-974	Injected	974
Injected-974_R2_anticodon_sorted.tsv	tRNA	AAV	Arg-TCA-1	Arg	TCA	1	NA	56	C	108	0	0	0	108	0	0	0	0	0	Injected-974	Injected	974
Injected-974_R2_anticodon_sorted.tsv	tRNA	AAV	Arg-TCA-1	Arg	TCA	1	NA	57	G	108	0	0	0	0	102	0	0	6	0	Injected-974	Injected	974
Injected-974_R2_anticodon_sorted.tsv	tRNA	AAV	Arg-TCA-1	Arg	TCA	1	NA	58	A	108	0.8241	0	8	0	56	33	2	9	0	Injected-974	Injected	974
Injected-974_R2_anticodon_sorted.tsv	tRNA	AAV	Arg-TCA-1	Arg	TCA	1	NA	59	G	108	0	0	0	0	108	0	0	0	0	Injected-974	Injected	974
Injected-974_R2_anticodon_sorted.tsv	tRNA	AAV	Arg-TCA-1	Arg	TCA	1	NA	60	T	108	0	0	0	0	0	108	0	0	0	Injected-974	Injected	974
Injected-974_R2_anticodon_sorted.tsv	tRNA	AAV	Arg-TCA-1	Arg	TCA	1	NA	61	C	108	0	0	0	108	0	0	0	0	0	Injected-974	Injected	974
Injected-974_R2_anticodon_sorted.tsv	tRNA	AAV	Arg-TCA-1	Arg	TCA	1	NA	62	C	108	0	0	0	108	0	0	0	0	0	Injected-974	Injected	974
Injected-974_R2_anticodon_sorted.tsv	tRNA	AAV	Arg-TCA-1	Arg	TCA	1	NA	63	C	108	0	0	0	108	0	0	0	0	0	Injected-974	Injected	974
Injected-974_R2_anticodon_sorted.tsv	tRNA	AAV	Arg-TCA-1	Arg	TCA	1	NA	64	G	108	0	0	0	0	108	0	0	0	0	Injected-974	Injected	974
Injected-974_R2_anticodon_sorted.tsv	tRNA	AAV	Arg-TCA-1	Arg	TCA	1	NA	65	G	108	0	0	0	0	108	0	0	0	0	Injected-974	Injected	974
Injected-974_R2_anticodon_sorted.tsv	tRNA	AAV	Arg-TCA-1	Arg	TCA	1	NA	66	C	108	0	0	0	108	0	0	0	0	0	Injected-974	Injected	974
Injected-974_R2_anticodon_sorted.tsv	tRNA	AAV	Arg-TCA-1	Arg	TCA	1	NA	67	G	108	0	0	0	0	108	0	0	0	0	Injected-974	Injected	974
Injected-974_R2_anticodon_sorted.tsv	tRNA	AAV	Arg-TCA-1	Arg	TCA	1	NA	68	G	108	0	0	0	0	108	0	0	0	0	Injected-974	Injected	974
Injected-974_R2_anticodon_sorted.tsv	tRNA	AAV	Arg-TCA-1	Arg	TCA	1	NA	69	A	108	0	0	108	0	0	0	0	0	0	Injected-974	Injected	974
Injected-974_R2_anticodon_sorted.tsv	tRNA	AAV	Arg-TCA-1	Arg	TCA	1	NA	70	G	108	0	0	0	0	107	0	0	1	0	Injected-974	Injected	974
Injected-974_R2_anticodon_sorted.tsv	tRNA	AAV	Arg-TCA-1	Arg	TCA	1	NA	71	T	108	0.0093	0	0	0	1	107	0	0	0	Injected-974	Injected	974
Injected-974_R2_anticodon_sorted.tsv	tRNA	AAV	Arg-TCA-1	Arg	TCA	1	NA	72	C	108	0	-0.1134	0	108	0	0	0	0	0	Injected-974	Injected	974
Injected-974_R2_anticodon_sorted.tsv	tRNA	AAV	Arg-TCA-1	Arg	TCA	1	NA	73	G	97	0	0	0	0	97	0	0	0	0	Injected-974	Injected	974
Injected-974_R2_anticodon_sorted.tsv	tRNA	Mus_musculus	Arg-TCT-1-intron	Arg	TCT	1	intron	1	G	34	0	0	0	0	34	0	0	0	0	Injected-974	Injected	974
Injected-974_R2_anticodon_sorted.tsv	tRNA	Mus_musculus	Arg-TCT-1-intron	Arg	TCT	1	intron	2	G	34	0	0	0	0	34	0	0	0	0	Injected-974	Injected	974
Injected-974_R2_anticodon_sorted.tsv	tRNA	Mus_musculus	Arg-TCT-1-intron	Arg	TCT	1	intron	3	C	34	0	0	0	34	0	0	0	0	0	Injected-974	Injected	974
Injected-974_R2_anticodon_sorted.tsv	tRNA	Mus_musculus	Arg-TCT-1-intron	Arg	TCT	1	intron	4	T	34	0	0	0	0	0	34	0	0	0	Injected-974	Injected	974
Injected-974_R2_anticodon_sorted.tsv	tRNA	Mus_musculus	Arg-TCT-1-intron	Arg	TCT	1	intron	5	C	34	0	0	0	34	0	0	0	0	0	Injected-974	Injected	974
Injected-974_R2_anticodon_sorted.tsv	tRNA	Mus_musculus	Arg-TCT-1-intron	Arg	TCT	1	intron	6	C	34	0.0294	0	0	33	0	1	0	0	0	Injected-974	Injected	974
Injected-974_R2_anticodon_sorted.tsv	tRNA	Mus_musculus	Arg-TCT-1-intron	Arg	TCT	1	intron	7	G	34	0	0	0	0	34	0	0	0	0	Injected-974	Injected	974
Injected-974_R2_anticodon_sorted.tsv	tRNA	Mus_musculus	Arg-TCT-1-intron	Arg	TCT	1	intron	8	T	34	0	0	0	0	0	34	0	0	0	Injected-974	Injected	974
Injected-974_R2_anticodon_sorted.tsv	tRNA	Mus_musculus	Arg-TCT-1-intron	Arg	TCT	1	intron	9	G	34	0	0.0286	0	0	34	0	0	0	0	Injected-974	Injected	974
Injected-974_R2_anticodon_sorted.tsv	tRNA	Mus_musculus	Arg-TCT-1-intron	Arg	TCT	1	intron	10	G	35	0	0	0	0	35	0	0	0	0	Injected-974	Injected	974
Injected-974_R2_anticodon_sorted.tsv	tRNA	Mus_musculus	Arg-TCT-1-intron	Arg	TCT	1	intron	11	C	35	0	0	0	35	0	0	0	0	0	Injected-974	Injected	974
Injected-974_R2_anticodon_sorted.tsv	tRNA	Mus_musculus	Arg-TCT-1-intron	Arg	TCT	1	intron	12	G	35	0	0	0	0	35	0	0	0	0	Injected-974	Injected	974
Injected-974_R2_anticodon_sorted.tsv	tRNA	Mus_musculus	Arg-TCT-1-intron	Arg	TCT	1	intron	13	C	35	0	0	0	35	0	0	0	0	0	Injected-974	Injected	974
Injected-974_R2_anticodon_sorted.tsv	tRNA	Mus_musculus	Arg-TCT-1-intron	Arg	TCT	1	intron	14	A	35	0	0	35	0	0	0	0	0	0	Injected-974	Injected	974
Injected-974_R2_anticodon_sorted.tsv	tRNA	Mus_musculus	Arg-TCT-1-intron	Arg	TCT	1	intron	15	A	35	0	0	35	0	0	0	0	0	0	Injected-974	Injected	974
Injected-974_R2_anticodon_sorted.tsv	tRNA	Mus_musculus	Arg-TCT-1-intron	Arg	TCT	1	intron	16	T	35	0	0	0	0	0	35	0	0	0	Injected-974	Injected	974
Injected-974_R2_anticodon_sorted.tsv	tRNA	Mus_musculus	Arg-TCT-1-intron	Arg	TCT	1	intron	17	G	35	0	0	0	0	35	0	0	0	0	Injected-974	Injected	974
Injected-974_R2_anticodon_sorted.tsv	tRNA	Mus_musculus	Arg-TCT-1-intron	Arg	TCT	1	intron	18	G	35	0.0286	0	1	0	34	0	0	0	0	Injected-974	Injected	974
Injected-974_R2_anticodon_sorted.tsv	tRNA	Mus_musculus	Arg-TCT-1-intron	Arg	TCT	1	intron	19	A	35	0	0	35	0	0	0	0	0	0	Injected-974	Injected	974
Injected-974_R2_anticodon_sorted.tsv	tRNA	Mus_musculus	Arg-TCT-1-intron	Arg	TCT	1	intron	20	T	35	0	0	0	0	0	35	0	0	0	Injected-974	Injected	974
Injected-974_R2_anticodon_sorted.tsv	tRNA	Mus_musculus	Arg-TCT-1-intron	Arg	TCT	1	intron	21	A	35	0	0	35	0	0	0	0	0	0	Injected-974	Injected	974
Injected-974_R2_anticodon_sorted.tsv	tRNA	Mus_musculus	Arg-TCT-1-intron	Arg	TCT	1	intron	22	G	35	0	0	0	0	35	0	0	0	0	Injected-974	Injected	974
Injected-974_R2_anticodon_sorted.tsv	tRNA	Mus_musculus	Arg-TCT-1-intron	Arg	TCT	1	intron	23	C	35	0	0	0	35	0	0	0	0	0	Injected-974	Injected	974
Injected-974_R2_anticodon_sorted.tsv	tRNA	Mus_musculus	Arg-TCT-1-intron	Arg	TCT	1	intron	24	G	35	0	0	0	0	35	0	0	0	0	Injected-974	Injected	974
Injected-974_R2_anticodon_sorted.tsv	tRNA	Mus_musculus	Arg-TCT-1-intron	Arg	TCT	1	intron	25	C	35	0	0	0	35	0	0	0	0	0	Injected-974	Injected	974
Injected-974_R2_anticodon_sorted.tsv	tRNA	Mus_musculus	Arg-TCT-1-intron	Arg	TCT	1	intron	26	A	35	0	0	35	0	0	0	0	0	0	Injected-974	Injected	974
Injected-974_R2_anticodon_sorted.tsv	tRNA	Mus_musculus	Arg-TCT-1-intron	Arg	TCT	1	intron	27	T	35	0	0	0	0	0	35	0	0	0	Injected-974	Injected	974
Injected-974_R2_anticodon_sorted.tsv	tRNA	Mus_musculus	Arg-TCT-1-intron	Arg	TCT	1	intron	28	T	35	0	0.0278	0	0	0	35	0	0	0	Injected-974	Injected	974
Injected-974_R2_anticodon_sorted.tsv	tRNA	Mus_musculus	Arg-TCT-1-intron	Arg	TCT	1	intron	29	G	36	0	0	0	0	36	0	0	0	0	Injected-974	Injected	974
Injected-974_R2_anticodon_sorted.tsv	tRNA	Mus_musculus	Arg-TCT-1-intron	Arg	TCT	1	intron	30	G	36	0.0278	0.027	1	0	35	0	0	0	0	Injected-974	Injected	974
Injected-974_R2_anticodon_sorted.tsv	tRNA	Mus_musculus	Arg-TCT-1-intron	Arg	TCT	1	intron	31	A	37	0	0	37	0	0	0	0	0	0	Injected-974	Injected	974
Injected-974_R2_anticodon_sorted.tsv	tRNA	Mus_musculus	Arg-TCT-1-intron	Arg	TCT	1	intron	32	C	37	0	0	0	37	0	0	0	0	0	Injected-974	Injected	974
Injected-974_R2_anticodon_sorted.tsv	tRNA	Mus_musculus	Arg-TCT-1-intron	Arg	TCT	1	intron	33	T	37	0	0	0	0	0	37	0	0	0	Injected-974	Injected	974
Injected-974_R2_anticodon_sorted.tsv	tRNA	Mus_musculus	Arg-TCT-1-intron	Arg	TCT	1	intron	34	T	37	0	0	0	0	0	37	0	0	0	Injected-974	Injected	974
Injected-974_R2_anticodon_sorted.tsv	tRNA	Mus_musculus	Arg-TCT-1-intron	Arg	TCT	1	intron	35	C	37	0	0	0	37	0	0	0	0	0	Injected-974	Injected	974
Injected-974_R2_anticodon_sorted.tsv	tRNA	Mus_musculus	Arg-TCT-1-intron	Arg	TCT	1	intron	36	T	37	0	0	0	0	0	37	0	0	0	Injected-974	Injected	974
Injected-974_R2_anticodon_sorted.tsv	tRNA	Mus_musculus	Arg-TCT-1-intron	Arg	TCT	1	intron	37	A	37	0	0	37	0	0	0	0	0	0	Injected-974	Injected	974
Injected-974_R2_anticodon_sorted.tsv	tRNA	Mus_musculus	Arg-TCT-1-intron	Arg	TCT	1	intron	38	G	37	0	0	0	0	37	0	0	0	0	Injected-974	Injected	974
Injected-974_R2_anticodon_sorted.tsv	tRNA	Mus_musculus	Arg-TCT-1-intron	Arg	TCT	1	intron	39	A	37	0	-0.0278	37	0	0	0	0	0	0	Injected-974	Injected	974
Injected-974_R2_anticodon_sorted.tsv	tRNA	Mus_musculus	Arg-TCT-1-intron	Arg	TCT	1	intron	40	G	36	0	0	0	0	35	0	0	1	0	Injected-974	Injected	974
Injected-974_R2_anticodon_sorted.tsv	tRNA	Mus_musculus	Arg-TCT-1-intron	Arg	TCT	1	intron	41	G	36	0	0.027	0	0	35	0	0	1	0	Injected-974	Injected	974
Injected-974_R2_anticodon_sorted.tsv	tRNA	Mus_musculus	Arg-TCT-1-intron	Arg	TCT	1	intron	42	C	37	0	-0.0278	0	36	0	0	0	0	1	Injected-974	Injected	974
Injected-974_R2_anticodon_sorted.tsv	tRNA	Mus_musculus	Arg-TCT-1-intron	Arg	TCT	1	intron	43	T	36	0	0	0	0	0	36	0	0	0	Injected-974	Injected	974
Injected-974_R2_anticodon_sorted.tsv	tRNA	Mus_musculus	Arg-TCT-1-intron	Arg	TCT	1	intron	44	G	36	0.0278	0	1	0	35	0	0	0	0	Injected-974	Injected	974
Injected-974_R2_anticodon_sorted.tsv	tRNA	Mus_musculus	Arg-TCT-1-intron	Arg	TCT	1	intron	45	A	36	0.0278	0	35	0	1	0	0	0	0	Injected-974	Injected	974
Injected-974_R2_anticodon_sorted.tsv	tRNA	Mus_musculus	Arg-TCT-1-intron	Arg	TCT	1	intron	46	A	36	0	0	36	0	0	0	0	0	0	Injected-974	Injected	974
Injected-974_R2_anticodon_sorted.tsv	tRNA	Mus_musculus	Arg-TCT-1-intron	Arg	TCT	1	intron	47	G	36	0	0	0	0	36	0	0	0	0	Injected-974	Injected	974
Injected-974_R2_anticodon_sorted.tsv	tRNA	Mus_musculus	Arg-TCT-1-intron	Arg	TCT	1	intron	48	G	36	0	-0.0286	0	0	36	0	0	0	0	Injected-974	Injected	974
Injected-974_R2_anticodon_sorted.tsv	tRNA	Mus_musculus	Arg-TCT-1-intron	Arg	TCT	1	intron	49	C	35	0	-0.5909	0	35	0	0	0	0	0	Injected-974	Injected	974
Injected-974_R2_anticodon_sorted.tsv	tRNA	Mus_musculus	Arg-TCT-1-intron	Arg	TCT	1	intron	50	A	22	0	0	22	0	0	0	0	0	0	Injected-974	Injected	974
Injected-974_R2_anticodon_sorted.tsv	tRNA	Mus_musculus	Arg-TCT-1-intron	Arg	TCT	1	intron	51	T	22	0	0	0	0	0	22	0	0	0	Injected-974	Injected	974
Injected-974_R2_anticodon_sorted.tsv	tRNA	Mus_musculus	Arg-TCT-1-intron	Arg	TCT	1	intron	52	T	22	0	0	0	0	0	22	0	0	0	Injected-974	Injected	974
Injected-974_R2_anticodon_sorted.tsv	tRNA	Mus_musculus	Arg-TCT-1-intron	Arg	TCT	1	intron	53	C	22	0	0	0	22	0	0	0	0	0	Injected-974	Injected	974
Injected-974_R2_anticodon_sorted.tsv	tRNA	Mus_musculus	Arg-TCT-1-intron	Arg	TCT	1	intron	54	A	22	0	0	22	0	0	0	0	0	0	Injected-974	Injected	974
Injected-974_R2_anticodon_sorted.tsv	tRNA	Mus_musculus	Arg-TCT-1-intron	Arg	TCT	1	intron	55	A	22	0	0	22	0	0	0	0	0	0	Injected-974	Injected	974
Injected-974_R2_anticodon_sorted.tsv	tRNA	Mus_musculus	Arg-TCT-1-intron	Arg	TCT	1	intron	56	A	22	0	0	22	0	0	0	0	0	0	Injected-974	Injected	974
Injected-974_R2_anticodon_sorted.tsv	tRNA	Mus_musculus	Arg-TCT-1-intron	Arg	TCT	1	intron	57	G	22	0	0	0	0	22	0	0	0	0	Injected-974	Injected	974
Injected-974_R2_anticodon_sorted.tsv	tRNA	Mus_musculus	Arg-TCT-1-intron	Arg	TCT	1	intron	58	G	22	0	0	0	0	22	0	0	0	0	Injected-974	Injected	974
Injected-974_R2_anticodon_sorted.tsv	tRNA	Mus_musculus	Arg-TCT-1-intron	Arg	TCT	1	intron	59	T	22	0	0	0	0	0	22	0	0	0	Injected-974	Injected	974
Injected-974_R2_anticodon_sorted.tsv	tRNA	Mus_musculus	Arg-TCT-1-intron	Arg	TCT	1	intron	60	T	22	0.0909	0	0	1	1	20	0	0	0	Injected-974	Injected	974
Injected-974_R2_anticodon_sorted.tsv	tRNA	Mus_musculus	Arg-TCT-1-intron	Arg	TCT	1	intron	61	C	22	0.0455	0	0	21	1	0	0	0	0	Injected-974	Injected	974
Injected-974_R2_anticodon_sorted.tsv	tRNA	Mus_musculus	Arg-TCT-1-intron	Arg	TCT	1	intron	62	C	22	0.0455	0	0	21	0	1	0	0	0	Injected-974	Injected	974
Injected-974_R2_anticodon_sorted.tsv	tRNA	Mus_musculus	Arg-TCT-1-intron	Arg	TCT	1	intron	63	G	22	0	0	0	0	22	0	0	0	0	Injected-974	Injected	974
Injected-974_R2_anticodon_sorted.tsv	tRNA	Mus_musculus	Arg-TCT-1-intron	Arg	TCT	1	intron	64	G	22	0	0	0	0	22	0	0	0	0	Injected-974	Injected	974
Injected-974_R2_anticodon_sorted.tsv	tRNA	Mus_musculus	Arg-TCT-1-intron	Arg	TCT	1	intron	65	G	22	0	0	0	0	22	0	0	0	0	Injected-974	Injected	974
Injected-974_R2_anticodon_sorted.tsv	tRNA	Mus_musculus	Arg-TCT-1-intron	Arg	TCT	1	intron	66	T	22	0.0455	0	0	0	1	21	0	0	0	Injected-974	Injected	974
Injected-974_R2_anticodon_sorted.tsv	tRNA	Mus_musculus	Arg-TCT-1-intron	Arg	TCT	1	intron	67	T	22	0	-0.0476	0	0	0	22	0	0	0	Injected-974	Injected	974
Injected-974_R2_anticodon_sorted.tsv	tRNA	Mus_musculus	Arg-TCT-1-intron	Arg	TCT	1	intron	68	C	21	0	0	0	21	0	0	0	0	0	Injected-974	Injected	974
Injected-974_R2_anticodon_sorted.tsv	tRNA	Mus_musculus	Arg-TCT-1-intron	Arg	TCT	1	intron	69	G	21	0	-0.05	0	0	18	0	0	3	0	Injected-974	Injected	974
Injected-974_R2_anticodon_sorted.tsv	tRNA	Mus_musculus	Arg-TCT-1-intron	Arg	TCT	1	intron	70	A	20	0.85	0	0	0	9	8	0	3	0	Injected-974	Injected	974
Injected-974_R2_anticodon_sorted.tsv	tRNA	Mus_musculus	Arg-TCT-1-intron	Arg	TCT	1	intron	71	G	20	0	0	0	0	20	0	0	0	0	Injected-974	Injected	974
Injected-974_R2_anticodon_sorted.tsv	tRNA	Mus_musculus	Arg-TCT-1-intron	Arg	TCT	1	intron	72	T	20	0	0	0	0	0	20	0	0	0	Injected-974	Injected	974
Injected-974_R2_anticodon_sorted.tsv	tRNA	Mus_musculus	Arg-TCT-1-intron	Arg	TCT	1	intron	73	C	20	0	0	0	20	0	0	0	0	0	Injected-974	Injected	974
Injected-974_R2_anticodon_sorted.tsv	tRNA	Mus_musculus	Arg-TCT-1-intron	Arg	TCT	1	intron	74	C	20	0	0	0	20	0	0	0	0	0	Injected-974	Injected	974
Injected-974_R2_anticodon_sorted.tsv	tRNA	Mus_musculus	Arg-TCT-1-intron	Arg	TCT	1	intron	75	C	20	0	0	0	20	0	0	0	0	0	Injected-974	Injected	974
Injected-974_R2_anticodon_sorted.tsv	tRNA	Mus_musculus	Arg-TCT-1-intron	Arg	TCT	1	intron	76	G	20	0	0	0	0	20	0	0	0	0	Injected-974	Injected	974
Injected-974_R2_anticodon_sorted.tsv	tRNA	Mus_musculus	Arg-TCT-1-intron	Arg	TCT	1	intron	77	G	20	0	0	0	0	20	0	0	0	0	Injected-974	Injected	974
Injected-974_R2_anticodon_sorted.tsv	tRNA	Mus_musculus	Arg-TCT-1-intron	Arg	TCT	1	intron	78	C	20	0	0	0	20	0	0	0	0	0	Injected-974	Injected	974
Injected-974_R2_anticodon_sorted.tsv	tRNA	Mus_musculus	Arg-TCT-1-intron	Arg	TCT	1	intron	79	G	20	0	0	0	0	20	0	0	0	0	Injected-974	Injected	974
Injected-974_R2_anticodon_sorted.tsv	tRNA	Mus_musculus	Arg-TCT-1-intron	Arg	TCT	1	intron	80	G	20	0	0	0	0	20	0	0	0	0	Injected-974	Injected	974
Injected-974_R2_anticodon_sorted.tsv	tRNA	Mus_musculus	Arg-TCT-1-intron	Arg	TCT	1	intron	81	A	20	0	0	20	0	0	0	0	0	0	Injected-974	Injected	974
Injected-974_R2_anticodon_sorted.tsv	tRNA	Mus_musculus	Arg-TCT-1-intron	Arg	TCT	1	intron	82	G	20	0	0	0	0	20	0	0	0	0	Injected-974	Injected	974
Injected-974_R2_anticodon_sorted.tsv	tRNA	Mus_musculus	Arg-TCT-1-intron	Arg	TCT	1	intron	83	T	20	0	0	0	0	0	20	0	0	0	Injected-974	Injected	974
Injected-974_R2_anticodon_sorted.tsv	tRNA	Mus_musculus	Arg-TCT-1-intron	Arg	TCT	1	intron	84	C	20	0	0	0	20	0	0	0	0	0	Injected-974	Injected	974
Injected-974_R2_anticodon_sorted.tsv	tRNA	Mus_musculus	Arg-TCT-1-intron	Arg	TCT	1	intron	85	G	20	0	0	0	0	20	0	0	0	0	Injected-974	Injected	974
Injected-976_R2_anticodon_sorted.tsv	tRNA	Mus_musculus	Arg-TCT-1	Arg	TCT	1	NA	1	G	1784	0	0.0017	0	0	1784	0	0	0	0	Injected-976	Injected	976
Injected-976_R2_anticodon_sorted.tsv	tRNA	Mus_musculus	Arg-TCT-1	Arg	TCT	1	NA	2	G	1787	0	0.0061	0	0	1787	0	0	0	0	Injected-976	Injected	976
Injected-976_R2_anticodon_sorted.tsv	tRNA	Mus_musculus	Arg-TCT-1	Arg	TCT	1	NA	3	C	1798	0	0.0039	0	1798	0	0	0	0	0	Injected-976	Injected	976
Injected-976_R2_anticodon_sorted.tsv	tRNA	Mus_musculus	Arg-TCT-1	Arg	TCT	1	NA	4	T	1805	0.0017	0.0055	0	0	3	1802	0	0	0	Injected-976	Injected	976
Injected-976_R2_anticodon_sorted.tsv	tRNA	Mus_musculus	Arg-TCT-1	Arg	TCT	1	NA	5	C	1815	0.0006	0.006	1	1814	0	0	0	0	0	Injected-976	Injected	976
Injected-976_R2_anticodon_sorted.tsv	tRNA	Mus_musculus	Arg-TCT-1	Arg	TCT	1	NA	6	C	1826	0.0005	0.0033	0	1825	0	1	0	0	0	Injected-976	Injected	976
Injected-976_R2_anticodon_sorted.tsv	tRNA	Mus_musculus	Arg-TCT-1	Arg	TCT	1	NA	7	G	1832	0.0246	0.1958	1	20	1766	24	0	21	0	Injected-976	Injected	976
Injected-976_R2_anticodon_sorted.tsv	tRNA	Mus_musculus	Arg-TCT-1	Arg	TCT	1	NA	8	T	2278	0.004	0.0826	0	1	8	2269	0	0	0	Injected-976	Injected	976
Injected-976_R2_anticodon_sorted.tsv	tRNA	Mus_musculus	Arg-TCT-1	Arg	TCT	1	NA	9	G	2483	0.1603	0.3925	36	82	1985	280	0	95	5	Injected-976	Injected	976
Injected-976_R2_anticodon_sorted.tsv	tRNA	Mus_musculus	Arg-TCT-1	Arg	TCT	1	NA	10	G	4087	0.0017	0.0192	6	1	4079	0	1	0	0	Injected-976	Injected	976
Injected-976_R2_anticodon_sorted.tsv	tRNA	Mus_musculus	Arg-TCT-1	Arg	TCT	1	NA	11	C	4167	0.001	0.001	1	4163	0	3	0	0	0	Injected-976	Injected	976
Injected-976_R2_anticodon_sorted.tsv	tRNA	Mus_musculus	Arg-TCT-1	Arg	TCT	1	NA	12	G	4171	0.0005	0.0074	2	0	4169	0	0	0	0	Injected-976	Injected	976
Injected-976_R2_anticodon_sorted.tsv	tRNA	Mus_musculus	Arg-TCT-1	Arg	TCT	1	NA	13	C	4202	0	0.0024	0	4202	0	0	0	0	0	Injected-976	Injected	976
Injected-976_R2_anticodon_sorted.tsv	tRNA	Mus_musculus	Arg-TCT-1	Arg	TCT	1	NA	14	A	4212	0	0.0005	4205	0	0	0	0	7	0	Injected-976	Injected	976
Injected-976_R2_anticodon_sorted.tsv	tRNA	Mus_musculus	Arg-TCT-1	Arg	TCT	1	NA	15	A	4214	0.0005	0.0045	4209	0	2	0	0	3	0	Injected-976	Injected	976
Injected-976_R2_anticodon_sorted.tsv	tRNA	Mus_musculus	Arg-TCT-1	Arg	TCT	1	NA	16	T	4233	0.0066	0.0201	0	14	14	4185	0	19	1	Injected-976	Injected	976
Injected-976_R2_anticodon_sorted.tsv	tRNA	Mus_musculus	Arg-TCT-1	Arg	TCT	1	NA	17	G	4320	0.0065	0.0126	10	17	4235	1	0	50	7	Injected-976	Injected	976
Injected-976_R2_anticodon_sorted.tsv	tRNA	Mus_musculus	Arg-TCT-1	Arg	TCT	1	NA	18	G	4375	0.0094	0.0226	9	18	4312	14	0	21	1	Injected-976	Injected	976
Injected-976_R2_anticodon_sorted.tsv	tRNA	Mus_musculus	Arg-TCT-1	Arg	TCT	1	NA	19	A	4476	0.0029	0.0095	4453	0	8	5	0	10	0	Injected-976	Injected	976
Injected-976_R2_anticodon_sorted.tsv	tRNA	Mus_musculus	Arg-TCT-1	Arg	TCT	1	NA	20	T	4519	0.0091	0.014	2	16	23	4464	0	14	0	Injected-976	Injected	976
Injected-976_R2_anticodon_sorted.tsv	tRNA	Mus_musculus	Arg-TCT-1	Arg	TCT	1	NA	21	A	4583	0.0004	0.0015	4581	0	2	0	0	0	0	Injected-976	Injected	976
Injected-976_R2_anticodon_sorted.tsv	tRNA	Mus_musculus	Arg-TCT-1	Arg	TCT	1	NA	22	G	4590	0.0026	0.003	8	4	4578	0	0	0	0	Injected-976	Injected	976
Injected-976_R2_anticodon_sorted.tsv	tRNA	Mus_musculus	Arg-TCT-1	Arg	TCT	1	NA	23	C	4604	0.0002	0	1	4603	0	0	0	0	0	Injected-976	Injected	976
Injected-976_R2_anticodon_sorted.tsv	tRNA	Mus_musculus	Arg-TCT-1	Arg	TCT	1	NA	24	G	4604	0.0002	0.002	0	0	4603	1	0	0	0	Injected-976	Injected	976
Injected-976_R2_anticodon_sorted.tsv	tRNA	Mus_musculus	Arg-TCT-1	Arg	TCT	1	NA	25	C	4613	0.0009	0.0009	4	4609	0	0	0	0	0	Injected-976	Injected	976
Injected-976_R2_anticodon_sorted.tsv	tRNA	Mus_musculus	Arg-TCT-1	Arg	TCT	1	NA	26	A	4617	0.0002	0.0032	4616	0	1	0	0	0	0	Injected-976	Injected	976
Injected-976_R2_anticodon_sorted.tsv	tRNA	Mus_musculus	Arg-TCT-1	Arg	TCT	1	NA	27	T	4632	0.0028	0.0013	1	0	12	4619	0	0	0	Injected-976	Injected	976
Injected-976_R2_anticodon_sorted.tsv	tRNA	Mus_musculus	Arg-TCT-1	Arg	TCT	1	NA	28	T	4638	0.0019	0.0011	0	2	7	4629	0	0	0	Injected-976	Injected	976
Injected-976_R2_anticodon_sorted.tsv	tRNA	Mus_musculus	Arg-TCT-1	Arg	TCT	1	NA	29	G	4643	0.0009	0.0111	0	0	4629	4	0	10	0	Injected-976	Injected	976
Injected-976_R2_anticodon_sorted.tsv	tRNA	Mus_musculus	Arg-TCT-1	Arg	TCT	1	NA	30	G	4695	0.0009	0.0231	3	0	4689	1	0	2	0	Injected-976	Injected	976
Injected-976_R2_anticodon_sorted.tsv	tRNA	Mus_musculus	Arg-TCT-1	Arg	TCT	1	NA	31	A	4806	0.0021	0.0717	4780	0	10	0	0	15	1	Injected-976	Injected	976
Injected-976_R2_anticodon_sorted.tsv	tRNA	Mus_musculus	Arg-TCT-1	Arg	TCT	1	NA	32	C	5177	0.8621	0	190	680	226	4047	0	34	0	Injected-976	Injected	976
Injected-976_R2_anticodon_sorted.tsv	tRNA	Mus_musculus	Arg-TCT-1	Arg	TCT	1	NA	33	T	5177	0.0017	0.0071	0	1	8	5162	0	6	0	Injected-976	Injected	976
Injected-976_R2_anticodon_sorted.tsv	tRNA	Mus_musculus	Arg-TCT-1	Arg	TCT	1	NA	34	T	5214	0.0198	-0.0071	3	93	7	5070	0	4	37	Injected-976	Injected	976
Injected-976_R2_anticodon_sorted.tsv	tRNA	Mus_musculus	Arg-TCT-1	Arg	TCT	1	NA	35	C	5177	0.0002	0.0004	1	5176	0	0	0	0	0	Injected-976	Injected	976
Injected-976_R2_anticodon_sorted.tsv	tRNA	Mus_musculus	Arg-TCT-1	Arg	TCT	1	NA	36	T	5179	0.0006	-0.0004	0	0	3	5174	0	0	2	Injected-976	Injected	976
Injected-976_R2_anticodon_sorted.tsv	tRNA	Mus_musculus	Arg-TCT-1	Arg	TCT	1	NA	37	A	5177	0	0	5177	0	0	0	0	0	0	Injected-976	Injected	976
Injected-976_R2_anticodon_sorted.tsv	tRNA	Mus_musculus	Arg-TCT-1	Arg	TCT	1	NA	38	A	5177	0	-0.0006	5177	0	0	0	0	0	0	Injected-976	Injected	976
Injected-976_R2_anticodon_sorted.tsv	tRNA	Mus_musculus	Arg-TCT-1	Arg	TCT	1	NA	39	T	5174	0.0004	-0.0004	0	0	2	5172	0	0	0	Injected-976	Injected	976
Injected-976_R2_anticodon_sorted.tsv	tRNA	Mus_musculus	Arg-TCT-1	Arg	TCT	1	NA	40	T	5172	0.0017	0.0002	0	0	9	5163	0	0	0	Injected-976	Injected	976
Injected-976_R2_anticodon_sorted.tsv	tRNA	Mus_musculus	Arg-TCT-1	Arg	TCT	1	NA	41	C	5173	0.0004	-0.0004	2	5169	0	0	1	0	1	Injected-976	Injected	976
Injected-976_R2_anticodon_sorted.tsv	tRNA	Mus_musculus	Arg-TCT-1	Arg	TCT	1	NA	42	A	5171	0	0	5170	0	0	0	0	1	0	Injected-976	Injected	976
Injected-976_R2_anticodon_sorted.tsv	tRNA	Mus_musculus	Arg-TCT-1	Arg	TCT	1	NA	43	A	5171	0	0	5171	0	0	0	0	0	0	Injected-976	Injected	976
Injected-976_R2_anticodon_sorted.tsv	tRNA	Mus_musculus	Arg-TCT-1	Arg	TCT	1	NA	44	A	5171	0	0	5171	0	0	0	0	0	0	Injected-976	Injected	976
Injected-976_R2_anticodon_sorted.tsv	tRNA	Mus_musculus	Arg-TCT-1	Arg	TCT	1	NA	45	G	5171	0.0002	0.0004	1	0	5168	0	1	1	0	Injected-976	Injected	976
Injected-976_R2_anticodon_sorted.tsv	tRNA	Mus_musculus	Arg-TCT-1	Arg	TCT	1	NA	46	G	5173	0.0004	-0.0004	0	0	5169	2	0	0	2	Injected-976	Injected	976
Injected-976_R2_anticodon_sorted.tsv	tRNA	Mus_musculus	Arg-TCT-1	Arg	TCT	1	NA	47	T	5171	0.0017	0	0	8	1	5157	0	5	0	Injected-976	Injected	976
Injected-976_R2_anticodon_sorted.tsv	tRNA	Mus_musculus	Arg-TCT-1	Arg	TCT	1	NA	48	T	5171	0.0044	0	0	19	4	5148	0	0	0	Injected-976	Injected	976
Injected-976_R2_anticodon_sorted.tsv	tRNA	Mus_musculus	Arg-TCT-1	Arg	TCT	1	NA	49	C	5171	0	0	0	5171	0	0	0	0	0	Injected-976	Injected	976
Injected-976_R2_anticodon_sorted.tsv	tRNA	Mus_musculus	Arg-TCT-1	Arg	TCT	1	NA	50	C	5171	0	-0.0002	0	5171	0	0	0	0	0	Injected-976	Injected	976
Injected-976_R2_anticodon_sorted.tsv	tRNA	Mus_musculus	Arg-TCT-1	Arg	TCT	1	NA	51	G	5170	0.0004	0	0	0	5168	2	0	0	0	Injected-976	Injected	976
Injected-976_R2_anticodon_sorted.tsv	tRNA	Mus_musculus	Arg-TCT-1	Arg	TCT	1	NA	52	G	5170	0	-0.0031	0	0	5168	0	0	2	0	Injected-976	Injected	976
Injected-976_R2_anticodon_sorted.tsv	tRNA	Mus_musculus	Arg-TCT-1	Arg	TCT	1	NA	53	G	5154	0	-0.0008	0	0	5145	0	0	9	0	Injected-976	Injected	976
Injected-976_R2_anticodon_sorted.tsv	tRNA	Mus_musculus	Arg-TCT-1	Arg	TCT	1	NA	54	T	5150	0.0006	-0.0004	0	0	3	5134	0	13	0	Injected-976	Injected	976
Injected-976_R2_anticodon_sorted.tsv	tRNA	Mus_musculus	Arg-TCT-1	Arg	TCT	1	NA	55	T	5148	0.0002	-0.0006	0	0	1	5127	0	20	0	Injected-976	Injected	976
Injected-976_R2_anticodon_sorted.tsv	tRNA	Mus_musculus	Arg-TCT-1	Arg	TCT	1	NA	56	C	5145	0.0002	-0.0006	0	5124	0	1	0	20	0	Injected-976	Injected	976
Injected-976_R2_anticodon_sorted.tsv	tRNA	Mus_musculus	Arg-TCT-1	Arg	TCT	1	NA	57	G	5142	0.0004	-0.0006	1	0	4879	1	4	257	0	Injected-976	Injected	976
Injected-976_R2_anticodon_sorted.tsv	tRNA	Mus_musculus	Arg-TCT-1	Arg	TCT	1	NA	58	A	5139	0.833	0	432	32	2632	1617	1	425	0	Injected-976	Injected	976
Injected-976_R2_anticodon_sorted.tsv	tRNA	Mus_musculus	Arg-TCT-1	Arg	TCT	1	NA	59	G	5139	0.0023	0.0004	0	1	5116	11	7	4	0	Injected-976	Injected	976
Injected-976_R2_anticodon_sorted.tsv	tRNA	Mus_musculus	Arg-TCT-1	Arg	TCT	1	NA	60	T	5141	0.0019	-0.0004	0	2	8	5125	2	2	2	Injected-976	Injected	976
Injected-976_R2_anticodon_sorted.tsv	tRNA	Mus_musculus	Arg-TCT-1	Arg	TCT	1	NA	61	C	5139	0.001	0	2	5133	0	3	0	1	0	Injected-976	Injected	976
Injected-976_R2_anticodon_sorted.tsv	tRNA	Mus_musculus	Arg-TCT-1	Arg	TCT	1	NA	62	C	5139	0.0004	0	0	5136	0	2	1	0	0	Injected-976	Injected	976
Injected-976_R2_anticodon_sorted.tsv	tRNA	Mus_musculus	Arg-TCT-1	Arg	TCT	1	NA	63	C	5139	0.0008	0	3	5135	0	1	0	0	0	Injected-976	Injected	976
Injected-976_R2_anticodon_sorted.tsv	tRNA	Mus_musculus	Arg-TCT-1	Arg	TCT	1	NA	64	G	5139	0.0006	0	1	2	5136	0	0	0	0	Injected-976	Injected	976
Injected-976_R2_anticodon_sorted.tsv	tRNA	Mus_musculus	Arg-TCT-1	Arg	TCT	1	NA	65	G	5139	0.0008	0	3	1	5135	0	0	0	0	Injected-976	Injected	976
Injected-976_R2_anticodon_sorted.tsv	tRNA	Mus_musculus	Arg-TCT-1	Arg	TCT	1	NA	66	C	5139	0.001	-0.0002	2	5134	1	2	0	0	0	Injected-976	Injected	976
Injected-976_R2_anticodon_sorted.tsv	tRNA	Mus_musculus	Arg-TCT-1	Arg	TCT	1	NA	67	G	5138	0.0008	0	1	3	5134	0	0	0	0	Injected-976	Injected	976
Injected-976_R2_anticodon_sorted.tsv	tRNA	Mus_musculus	Arg-TCT-1	Arg	TCT	1	NA	68	G	5138	0	0	0	0	5138	0	0	0	0	Injected-976	Injected	976
Injected-976_R2_anticodon_sorted.tsv	tRNA	Mus_musculus	Arg-TCT-1	Arg	TCT	1	NA	69	A	5138	0.0002	-0.0004	5137	0	1	0	0	0	0	Injected-976	Injected	976
Injected-976_R2_anticodon_sorted.tsv	tRNA	Mus_musculus	Arg-TCT-1	Arg	TCT	1	NA	70	G	5136	0.0008	-0.0008	1	2	5132	1	0	0	0	Injected-976	Injected	976
Injected-976_R2_anticodon_sorted.tsv	tRNA	Mus_musculus	Arg-TCT-1	Arg	TCT	1	NA	71	T	5132	0.0019	-0.0018	0	1	9	5122	0	0	0	Injected-976	Injected	976
Injected-976_R2_anticodon_sorted.tsv	tRNA	Mus_musculus	Arg-TCT-1	Arg	TCT	1	NA	72	C	5123	0.0004	-0.0368	2	5121	0	0	0	0	0	Injected-976	Injected	976
Injected-976_R2_anticodon_sorted.tsv	tRNA	Mus_musculus	Arg-TCT-1	Arg	TCT	1	NA	73	G	4941	0.0036	-0.0881	0	15	4923	3	0	0	0	Injected-976	Injected	976
Injected-976_R2_anticodon_sorted.tsv	tRNA	Mus_musculus	Arg-TCT-1	Arg	TCT	1	NA	74	C	4541	0	-0.5197	0	4541	0	0	0	0	0	Injected-976	Injected	976
Injected-976_R2_anticodon_sorted.tsv	tRNA	Mus_musculus	Arg-TCT-1	Arg	TCT	1	NA	75	C	2988	0.0003	-0.3059	1	2987	0	0	0	0	0	Injected-976	Injected	976
Injected-976_R2_anticodon_sorted.tsv	tRNA	Mus_musculus	Arg-TCT-1	Arg	TCT	1	NA	76	A	2288	0	0	2288	0	0	0	0	0	0	Injected-976	Injected	976
Injected-976_R2_anticodon_sorted.tsv	tRNA	AAV	Arg-TCA-1	Arg	TCA	1	NA	1	G	90	0	0	0	0	90	0	0	0	0	Injected-976	Injected	976
Injected-976_R2_anticodon_sorted.tsv	tRNA	AAV	Arg-TCA-1	Arg	TCA	1	NA	2	G	90	0	0.011	0	0	90	0	0	0	0	Injected-976	Injected	976
Injected-976_R2_anticodon_sorted.tsv	tRNA	AAV	Arg-TCA-1	Arg	TCA	1	NA	3	C	91	0	0	0	91	0	0	0	0	0	Injected-976	Injected	976
Injected-976_R2_anticodon_sorted.tsv	tRNA	AAV	Arg-TCA-1	Arg	TCA	1	NA	4	T	91	0	0	0	0	0	91	0	0	0	Injected-976	Injected	976
Injected-976_R2_anticodon_sorted.tsv	tRNA	AAV	Arg-TCA-1	Arg	TCA	1	NA	5	C	91	0	0	0	91	0	0	0	0	0	Injected-976	Injected	976
Injected-976_R2_anticodon_sorted.tsv	tRNA	AAV	Arg-TCA-1	Arg	TCA	1	NA	6	C	91	0	0	0	91	0	0	0	0	0	Injected-976	Injected	976
Injected-976_R2_anticodon_sorted.tsv	tRNA	AAV	Arg-TCA-1	Arg	TCA	1	NA	7	G	91	0.011	0.0319	0	0	90	1	0	0	0	Injected-976	Injected	976
Injected-976_R2_anticodon_sorted.tsv	tRNA	AAV	Arg-TCA-1	Arg	TCA	1	NA	8	T	94	0	0.06	0	0	0	93	0	1	0	Injected-976	Injected	976
Injected-976_R2_anticodon_sorted.tsv	tRNA	AAV	Arg-TCA-1	Arg	TCA	1	NA	9	G	100	0.24	0.1453	2	4	71	18	0	5	0	Injected-976	Injected	976
Injected-976_R2_anticodon_sorted.tsv	tRNA	AAV	Arg-TCA-1	Arg	TCA	1	NA	10	G	117	0	0.0085	0	0	117	0	0	0	0	Injected-976	Injected	976
Injected-976_R2_anticodon_sorted.tsv	tRNA	AAV	Arg-TCA-1	Arg	TCA	1	NA	11	C	118	0.0085	0	0	117	0	1	0	0	0	Injected-976	Injected	976
Injected-976_R2_anticodon_sorted.tsv	tRNA	AAV	Arg-TCA-1	Arg	TCA	1	NA	12	G	118	0	0	0	0	118	0	0	0	0	Injected-976	Injected	976
Injected-976_R2_anticodon_sorted.tsv	tRNA	AAV	Arg-TCA-1	Arg	TCA	1	NA	13	C	118	0	0	0	118	0	0	0	0	0	Injected-976	Injected	976
Injected-976_R2_anticodon_sorted.tsv	tRNA	AAV	Arg-TCA-1	Arg	TCA	1	NA	14	A	118	0	0	118	0	0	0	0	0	0	Injected-976	Injected	976
Injected-976_R2_anticodon_sorted.tsv	tRNA	AAV	Arg-TCA-1	Arg	TCA	1	NA	15	A	118	0.0085	0	117	0	1	0	0	0	0	Injected-976	Injected	976
Injected-976_R2_anticodon_sorted.tsv	tRNA	AAV	Arg-TCA-1	Arg	TCA	1	NA	16	T	118	0	0.0084	0	0	0	118	0	0	0	Injected-976	Injected	976
Injected-976_R2_anticodon_sorted.tsv	tRNA	AAV	Arg-TCA-1	Arg	TCA	1	NA	17	G	119	0.0084	0.0403	0	1	118	0	0	0	0	Injected-976	Injected	976
Injected-976_R2_anticodon_sorted.tsv	tRNA	AAV	Arg-TCA-1	Arg	TCA	1	NA	18	G	124	0.0081	0.0388	0	0	123	1	0	0	0	Injected-976	Injected	976
Injected-976_R2_anticodon_sorted.tsv	tRNA	AAV	Arg-TCA-1	Arg	TCA	1	NA	19	A	129	0	0	129	0	0	0	0	0	0	Injected-976	Injected	976
Injected-976_R2_anticodon_sorted.tsv	tRNA	AAV	Arg-TCA-1	Arg	TCA	1	NA	20	T	129	0.0078	0.0227	0	0	1	128	0	0	0	Injected-976	Injected	976
Injected-976_R2_anticodon_sorted.tsv	tRNA	AAV	Arg-TCA-1	Arg	TCA	1	NA	21	A	132	0	0	132	0	0	0	0	0	0	Injected-976	Injected	976
Injected-976_R2_anticodon_sorted.tsv	tRNA	AAV	Arg-TCA-1	Arg	TCA	1	NA	22	G	132	0	0.0075	0	0	132	0	0	0	0	Injected-976	Injected	976
Injected-976_R2_anticodon_sorted.tsv	tRNA	AAV	Arg-TCA-1	Arg	TCA	1	NA	23	C	133	0.0075	0	0	132	1	0	0	0	0	Injected-976	Injected	976
Injected-976_R2_anticodon_sorted.tsv	tRNA	AAV	Arg-TCA-1	Arg	TCA	1	NA	24	G	133	0	0	0	0	133	0	0	0	0	Injected-976	Injected	976
Injected-976_R2_anticodon_sorted.tsv	tRNA	AAV	Arg-TCA-1	Arg	TCA	1	NA	25	C	133	0.015	0	2	131	0	0	0	0	0	Injected-976	Injected	976
Injected-976_R2_anticodon_sorted.tsv	tRNA	AAV	Arg-TCA-1	Arg	TCA	1	NA	26	A	133	0.0075	0	132	0	1	0	0	0	0	Injected-976	Injected	976
Injected-976_R2_anticodon_sorted.tsv	tRNA	AAV	Arg-TCA-1	Arg	TCA	1	NA	27	T	133	0	0	0	0	0	133	0	0	0	Injected-976	Injected	976
Injected-976_R2_anticodon_sorted.tsv	tRNA	AAV	Arg-TCA-1	Arg	TCA	1	NA	28	T	133	0	0.0075	0	0	0	133	0	0	0	Injected-976	Injected	976
Injected-976_R2_anticodon_sorted.tsv	tRNA	AAV	Arg-TCA-1	Arg	TCA	1	NA	29	G	134	0	0.0074	0	0	134	0	0	0	0	Injected-976	Injected	976
Injected-976_R2_anticodon_sorted.tsv	tRNA	AAV	Arg-TCA-1	Arg	TCA	1	NA	30	G	135	0	0.0357	0	0	135	0	0	0	0	Injected-976	Injected	976
Injected-976_R2_anticodon_sorted.tsv	tRNA	AAV	Arg-TCA-1	Arg	TCA	1	NA	31	A	140	0	0.0071	140	0	0	0	0	0	0	Injected-976	Injected	976
Injected-976_R2_anticodon_sorted.tsv	tRNA	AAV	Arg-TCA-1	Arg	TCA	1	NA	32	C	141	0.0284	0	0	137	0	4	0	0	0	Injected-976	Injected	976
Injected-976_R2_anticodon_sorted.tsv	tRNA	AAV	Arg-TCA-1	Arg	TCA	1	NA	33	T	141	0	0	0	0	0	138	0	3	0	Injected-976	Injected	976
Injected-976_R2_anticodon_sorted.tsv	tRNA	AAV	Arg-TCA-1	Arg	TCA	1	NA	34	T	141	0.0567	0	0	5	3	133	0	0	0	Injected-976	Injected	976
Injected-976_R2_anticodon_sorted.tsv	tRNA	AAV	Arg-TCA-1	Arg	TCA	1	NA	35	C	141	0	0	0	141	0	0	0	0	0	Injected-976	Injected	976
Injected-976_R2_anticodon_sorted.tsv	tRNA	AAV	Arg-TCA-1	Arg	TCA	1	NA	36	A	141	0.0142	0	139	0	2	0	0	0	0	Injected-976	Injected	976
Injected-976_R2_anticodon_sorted.tsv	tRNA	AAV	Arg-TCA-1	Arg	TCA	1	NA	37	A	141	0	0	141	0	0	0	0	0	0	Injected-976	Injected	976
Injected-976_R2_anticodon_sorted.tsv	tRNA	AAV	Arg-TCA-1	Arg	TCA	1	NA	38	A	141	0	-0.0071	141	0	0	0	0	0	0	Injected-976	Injected	976
Injected-976_R2_anticodon_sorted.tsv	tRNA	AAV	Arg-TCA-1	Arg	TCA	1	NA	39	T	140	0	0	0	0	0	140	0	0	0	Injected-976	Injected	976
Injected-976_R2_anticodon_sorted.tsv	tRNA	AAV	Arg-TCA-1	Arg	TCA	1	NA	40	T	140	0	0.0071	0	0	0	140	0	0	0	Injected-976	Injected	976
Injected-976_R2_anticodon_sorted.tsv	tRNA	AAV	Arg-TCA-1	Arg	TCA	1	NA	41	C	141	0	-0.0071	0	140	0	0	0	0	1	Injected-976	Injected	976
Injected-976_R2_anticodon_sorted.tsv	tRNA	AAV	Arg-TCA-1	Arg	TCA	1	NA	42	A	140	0	0	140	0	0	0	0	0	0	Injected-976	Injected	976
Injected-976_R2_anticodon_sorted.tsv	tRNA	AAV	Arg-TCA-1	Arg	TCA	1	NA	43	A	140	0	0	140	0	0	0	0	0	0	Injected-976	Injected	976
Injected-976_R2_anticodon_sorted.tsv	tRNA	AAV	Arg-TCA-1	Arg	TCA	1	NA	44	A	140	0	0	140	0	0	0	0	0	0	Injected-976	Injected	976
Injected-976_R2_anticodon_sorted.tsv	tRNA	AAV	Arg-TCA-1	Arg	TCA	1	NA	45	G	140	0	0	0	0	140	0	0	0	0	Injected-976	Injected	976
Injected-976_R2_anticodon_sorted.tsv	tRNA	AAV	Arg-TCA-1	Arg	TCA	1	NA	46	G	140	0	0	0	0	140	0	0	0	0	Injected-976	Injected	976
Injected-976_R2_anticodon_sorted.tsv	tRNA	AAV	Arg-TCA-1	Arg	TCA	1	NA	47	T	140	0.0071	0	0	0	1	139	0	0	0	Injected-976	Injected	976
Injected-976_R2_anticodon_sorted.tsv	tRNA	AAV	Arg-TCA-1	Arg	TCA	1	NA	48	T	140	0.0214	0	0	3	0	137	0	0	0	Injected-976	Injected	976
Injected-976_R2_anticodon_sorted.tsv	tRNA	AAV	Arg-TCA-1	Arg	TCA	1	NA	49	C	140	0	0	0	140	0	0	0	0	0	Injected-976	Injected	976
Injected-976_R2_anticodon_sorted.tsv	tRNA	AAV	Arg-TCA-1	Arg	TCA	1	NA	50	C	140	0	0	0	140	0	0	0	0	0	Injected-976	Injected	976
Injected-976_R2_anticodon_sorted.tsv	tRNA	AAV	Arg-TCA-1	Arg	TCA	1	NA	51	G	140	0	0	0	0	140	0	0	0	0	Injected-976	Injected	976
Injected-976_R2_anticodon_sorted.tsv	tRNA	AAV	Arg-TCA-1	Arg	TCA	1	NA	52	G	140	0	0	0	0	140	0	0	0	0	Injected-976	Injected	976
Injected-976_R2_anticodon_sorted.tsv	tRNA	AAV	Arg-TCA-1	Arg	TCA	1	NA	53	G	140	0	0	0	0	139	0	0	1	0	Injected-976	Injected	976
Injected-976_R2_anticodon_sorted.tsv	tRNA	AAV	Arg-TCA-1	Arg	TCA	1	NA	54	T	140	0	0	0	0	0	139	0	1	0	Injected-976	Injected	976
Injected-976_R2_anticodon_sorted.tsv	tRNA	AAV	Arg-TCA-1	Arg	TCA	1	NA	55	T	140	0	-0.0219	0	0	0	139	0	1	0	Injected-976	Injected	976
Injected-976_R2_anticodon_sorted.tsv	tRNA	AAV	Arg-TCA-1	Arg	TCA	1	NA	56	C	137	0.0073	0	1	135	0	0	0	1	0	Injected-976	Injected	976
Injected-976_R2_anticodon_sorted.tsv	tRNA	AAV	Arg-TCA-1	Arg	TCA	1	NA	57	G	137	0	0	0	0	130	0	0	7	0	Injected-976	Injected	976
Injected-976_R2_anticodon_sorted.tsv	tRNA	AAV	Arg-TCA-1	Arg	TCA	1	NA	58	A	137	0.781	0	15	1	68	38	0	15	0	Injected-976	Injected	976
Injected-976_R2_anticodon_sorted.tsv	tRNA	AAV	Arg-TCA-1	Arg	TCA	1	NA	59	G	137	0	0	0	0	137	0	0	0	0	Injected-976	Injected	976
Injected-976_R2_anticodon_sorted.tsv	tRNA	AAV	Arg-TCA-1	Arg	TCA	1	NA	60	T	137	0.0073	0	0	0	1	136	0	0	0	Injected-976	Injected	976
Injected-976_R2_anticodon_sorted.tsv	tRNA	AAV	Arg-TCA-1	Arg	TCA	1	NA	61	C	137	0.0073	0	1	136	0	0	0	0	0	Injected-976	Injected	976
Injected-976_R2_anticodon_sorted.tsv	tRNA	AAV	Arg-TCA-1	Arg	TCA	1	NA	62	C	137	0	0	0	137	0	0	0	0	0	Injected-976	Injected	976
Injected-976_R2_anticodon_sorted.tsv	tRNA	AAV	Arg-TCA-1	Arg	TCA	1	NA	63	C	137	0	0	0	137	0	0	0	0	0	Injected-976	Injected	976
Injected-976_R2_anticodon_sorted.tsv	tRNA	AAV	Arg-TCA-1	Arg	TCA	1	NA	64	G	137	0	0	0	0	137	0	0	0	0	Injected-976	Injected	976
Injected-976_R2_anticodon_sorted.tsv	tRNA	AAV	Arg-TCA-1	Arg	TCA	1	NA	65	G	137	0	0	0	0	137	0	0	0	0	Injected-976	Injected	976
Injected-976_R2_anticodon_sorted.tsv	tRNA	AAV	Arg-TCA-1	Arg	TCA	1	NA	66	C	137	0.0073	0	0	136	0	1	0	0	0	Injected-976	Injected	976
Injected-976_R2_anticodon_sorted.tsv	tRNA	AAV	Arg-TCA-1	Arg	TCA	1	NA	67	G	137	0	0	0	0	137	0	0	0	0	Injected-976	Injected	976
Injected-976_R2_anticodon_sorted.tsv	tRNA	AAV	Arg-TCA-1	Arg	TCA	1	NA	68	G	137	0	0	0	0	137	0	0	0	0	Injected-976	Injected	976
Injected-976_R2_anticodon_sorted.tsv	tRNA	AAV	Arg-TCA-1	Arg	TCA	1	NA	69	A	137	0	0	137	0	0	0	0	0	0	Injected-976	Injected	976
Injected-976_R2_anticodon_sorted.tsv	tRNA	AAV	Arg-TCA-1	Arg	TCA	1	NA	70	G	137	0.0146	0	0	2	135	0	0	0	0	Injected-976	Injected	976
Injected-976_R2_anticodon_sorted.tsv	tRNA	AAV	Arg-TCA-1	Arg	TCA	1	NA	71	T	137	0.0073	-0.0074	0	0	1	136	0	0	0	Injected-976	Injected	976
Injected-976_R2_anticodon_sorted.tsv	tRNA	AAV	Arg-TCA-1	Arg	TCA	1	NA	72	C	136	0.0074	-0.0794	1	135	0	0	0	0	0	Injected-976	Injected	976
Injected-976_R2_anticodon_sorted.tsv	tRNA	AAV	Arg-TCA-1	Arg	TCA	1	NA	73	G	126	0.0159	-0.2	0	2	124	0	0	0	0	Injected-976	Injected	976
Injected-976_R2_anticodon_sorted.tsv	tRNA	AAV	Arg-TCA-1	Arg	TCA	1	NA	74	C	105	0	-0.6406	0	105	0	0	0	0	0	Injected-976	Injected	976
Injected-976_R2_anticodon_sorted.tsv	tRNA	AAV	Arg-TCA-1	Arg	TCA	1	NA	75	C	64	0	-0.4884	0	64	0	0	0	0	0	Injected-976	Injected	976
Injected-976_R2_anticodon_sorted.tsv	tRNA	AAV	Arg-TCA-1	Arg	TCA	1	NA	76	A	43	0	0	43	0	0	0	0	0	0	Injected-976	Injected	976
Injected-976_R2_anticodon_sorted.tsv	tRNA	Mus_musculus	Arg-TCT-1-intron	Arg	TCT	1	intron	1	G	50	0	0	0	0	50	0	0	0	0	Injected-976	Injected	976
Injected-976_R2_anticodon_sorted.tsv	tRNA	Mus_musculus	Arg-TCT-1-intron	Arg	TCT	1	intron	2	G	50	0	0	0	0	50	0	0	0	0	Injected-976	Injected	976
Injected-976_R2_anticodon_sorted.tsv	tRNA	Mus_musculus	Arg-TCT-1-intron	Arg	TCT	1	intron	3	C	50	0	0	0	50	0	0	0	0	0	Injected-976	Injected	976
Injected-976_R2_anticodon_sorted.tsv	tRNA	Mus_musculus	Arg-TCT-1-intron	Arg	TCT	1	intron	4	T	50	0	0	0	0	0	50	0	0	0	Injected-976	Injected	976
Injected-976_R2_anticodon_sorted.tsv	tRNA	Mus_musculus	Arg-TCT-1-intron	Arg	TCT	1	intron	5	C	50	0	0	0	50	0	0	0	0	0	Injected-976	Injected	976
Injected-976_R2_anticodon_sorted.tsv	tRNA	Mus_musculus	Arg-TCT-1-intron	Arg	TCT	1	intron	6	C	50	0	0	0	50	0	0	0	0	0	Injected-976	Injected	976
Injected-976_R2_anticodon_sorted.tsv	tRNA	Mus_musculus	Arg-TCT-1-intron	Arg	TCT	1	intron	7	G	50	0	0.0196	0	0	50	0	0	0	0	Injected-976	Injected	976
Injected-976_R2_anticodon_sorted.tsv	tRNA	Mus_musculus	Arg-TCT-1-intron	Arg	TCT	1	intron	8	T	51	0	0	0	0	0	51	0	0	0	Injected-976	Injected	976
Injected-976_R2_anticodon_sorted.tsv	tRNA	Mus_musculus	Arg-TCT-1-intron	Arg	TCT	1	intron	9	G	51	0.0196	0	0	0	49	1	0	1	0	Injected-976	Injected	976
Injected-976_R2_anticodon_sorted.tsv	tRNA	Mus_musculus	Arg-TCT-1-intron	Arg	TCT	1	intron	10	G	51	0.0196	0	0	0	50	1	0	0	0	Injected-976	Injected	976
Injected-976_R2_anticodon_sorted.tsv	tRNA	Mus_musculus	Arg-TCT-1-intron	Arg	TCT	1	intron	11	C	51	0	0	0	51	0	0	0	0	0	Injected-976	Injected	976
Injected-976_R2_anticodon_sorted.tsv	tRNA	Mus_musculus	Arg-TCT-1-intron	Arg	TCT	1	intron	12	G	51	0	0	0	0	51	0	0	0	0	Injected-976	Injected	976
Injected-976_R2_anticodon_sorted.tsv	tRNA	Mus_musculus	Arg-TCT-1-intron	Arg	TCT	1	intron	13	C	51	0	0	0	51	0	0	0	0	0	Injected-976	Injected	976
Injected-976_R2_anticodon_sorted.tsv	tRNA	Mus_musculus	Arg-TCT-1-intron	Arg	TCT	1	intron	14	A	51	0	0	51	0	0	0	0	0	0	Injected-976	Injected	976
Injected-976_R2_anticodon_sorted.tsv	tRNA	Mus_musculus	Arg-TCT-1-intron	Arg	TCT	1	intron	15	A	51	0	0.0192	51	0	0	0	0	0	0	Injected-976	Injected	976
Injected-976_R2_anticodon_sorted.tsv	tRNA	Mus_musculus	Arg-TCT-1-intron	Arg	TCT	1	intron	16	T	52	0	0	0	0	0	52	0	0	0	Injected-976	Injected	976
Injected-976_R2_anticodon_sorted.tsv	tRNA	Mus_musculus	Arg-TCT-1-intron	Arg	TCT	1	intron	17	G	52	0	0.0189	0	0	52	0	0	0	0	Injected-976	Injected	976
Injected-976_R2_anticodon_sorted.tsv	tRNA	Mus_musculus	Arg-TCT-1-intron	Arg	TCT	1	intron	18	G	53	0	0	0	0	53	0	0	0	0	Injected-976	Injected	976
Injected-976_R2_anticodon_sorted.tsv	tRNA	Mus_musculus	Arg-TCT-1-intron	Arg	TCT	1	intron	19	A	53	0	0	53	0	0	0	0	0	0	Injected-976	Injected	976
Injected-976_R2_anticodon_sorted.tsv	tRNA	Mus_musculus	Arg-TCT-1-intron	Arg	TCT	1	intron	20	T	53	0	0	0	0	0	53	0	0	0	Injected-976	Injected	976
Injected-976_R2_anticodon_sorted.tsv	tRNA	Mus_musculus	Arg-TCT-1-intron	Arg	TCT	1	intron	21	A	53	0	0	53	0	0	0	0	0	0	Injected-976	Injected	976
Injected-976_R2_anticodon_sorted.tsv	tRNA	Mus_musculus	Arg-TCT-1-intron	Arg	TCT	1	intron	22	G	53	0	0	0	0	53	0	0	0	0	Injected-976	Injected	976
Injected-976_R2_anticodon_sorted.tsv	tRNA	Mus_musculus	Arg-TCT-1-intron	Arg	TCT	1	intron	23	C	53	0	0	0	53	0	0	0	0	0	Injected-976	Injected	976
Injected-976_R2_anticodon_sorted.tsv	tRNA	Mus_musculus	Arg-TCT-1-intron	Arg	TCT	1	intron	24	G	53	0	0	0	0	53	0	0	0	0	Injected-976	Injected	976
Injected-976_R2_anticodon_sorted.tsv	tRNA	Mus_musculus	Arg-TCT-1-intron	Arg	TCT	1	intron	25	C	53	0	0	0	53	0	0	0	0	0	Injected-976	Injected	976
Injected-976_R2_anticodon_sorted.tsv	tRNA	Mus_musculus	Arg-TCT-1-intron	Arg	TCT	1	intron	26	A	53	0	0	53	0	0	0	0	0	0	Injected-976	Injected	976
Injected-976_R2_anticodon_sorted.tsv	tRNA	Mus_musculus	Arg-TCT-1-intron	Arg	TCT	1	intron	27	T	53	0	0	0	0	0	53	0	0	0	Injected-976	Injected	976
Injected-976_R2_anticodon_sorted.tsv	tRNA	Mus_musculus	Arg-TCT-1-intron	Arg	TCT	1	intron	28	T	53	0	0.0364	0	0	0	53	0	0	0	Injected-976	Injected	976
Injected-976_R2_anticodon_sorted.tsv	tRNA	Mus_musculus	Arg-TCT-1-intron	Arg	TCT	1	intron	29	G	55	0	0	0	0	55	0	0	0	0	Injected-976	Injected	976
Injected-976_R2_anticodon_sorted.tsv	tRNA	Mus_musculus	Arg-TCT-1-intron	Arg	TCT	1	intron	30	G	55	0	0	0	0	55	0	0	0	0	Injected-976	Injected	976
Injected-976_R2_anticodon_sorted.tsv	tRNA	Mus_musculus	Arg-TCT-1-intron	Arg	TCT	1	intron	31	A	55	0	0	55	0	0	0	0	0	0	Injected-976	Injected	976
Injected-976_R2_anticodon_sorted.tsv	tRNA	Mus_musculus	Arg-TCT-1-intron	Arg	TCT	1	intron	32	C	55	0.0182	0	1	54	0	0	0	0	0	Injected-976	Injected	976
Injected-976_R2_anticodon_sorted.tsv	tRNA	Mus_musculus	Arg-TCT-1-intron	Arg	TCT	1	intron	33	T	55	0	0	0	0	0	55	0	0	0	Injected-976	Injected	976
Injected-976_R2_anticodon_sorted.tsv	tRNA	Mus_musculus	Arg-TCT-1-intron	Arg	TCT	1	intron	34	T	55	0	0	0	0	0	55	0	0	0	Injected-976	Injected	976
Injected-976_R2_anticodon_sorted.tsv	tRNA	Mus_musculus	Arg-TCT-1-intron	Arg	TCT	1	intron	35	C	55	0	0	0	55	0	0	0	0	0	Injected-976	Injected	976
Injected-976_R2_anticodon_sorted.tsv	tRNA	Mus_musculus	Arg-TCT-1-intron	Arg	TCT	1	intron	36	T	55	0	0	0	0	0	55	0	0	0	Injected-976	Injected	976
Injected-976_R2_anticodon_sorted.tsv	tRNA	Mus_musculus	Arg-TCT-1-intron	Arg	TCT	1	intron	37	A	55	0	0	55	0	0	0	0	0	0	Injected-976	Injected	976
Injected-976_R2_anticodon_sorted.tsv	tRNA	Mus_musculus	Arg-TCT-1-intron	Arg	TCT	1	intron	38	G	55	0	-0.0377	0	0	55	0	0	0	0	Injected-976	Injected	976
Injected-976_R2_anticodon_sorted.tsv	tRNA	Mus_musculus	Arg-TCT-1-intron	Arg	TCT	1	intron	39	A	53	0	0	53	0	0	0	0	0	0	Injected-976	Injected	976
Injected-976_R2_anticodon_sorted.tsv	tRNA	Mus_musculus	Arg-TCT-1-intron	Arg	TCT	1	intron	40	G	53	0	0	0	0	52	0	0	1	0	Injected-976	Injected	976
Injected-976_R2_anticodon_sorted.tsv	tRNA	Mus_musculus	Arg-TCT-1-intron	Arg	TCT	1	intron	41	G	53	0	0.0185	0	0	52	0	0	1	0	Injected-976	Injected	976
Injected-976_R2_anticodon_sorted.tsv	tRNA	Mus_musculus	Arg-TCT-1-intron	Arg	TCT	1	intron	42	C	54	0	-0.0189	0	53	0	0	0	0	1	Injected-976	Injected	976
Injected-976_R2_anticodon_sorted.tsv	tRNA	Mus_musculus	Arg-TCT-1-intron	Arg	TCT	1	intron	43	T	53	0	0	0	0	0	53	0	0	0	Injected-976	Injected	976
Injected-976_R2_anticodon_sorted.tsv	tRNA	Mus_musculus	Arg-TCT-1-intron	Arg	TCT	1	intron	44	G	53	0	0	0	0	53	0	0	0	0	Injected-976	Injected	976
Injected-976_R2_anticodon_sorted.tsv	tRNA	Mus_musculus	Arg-TCT-1-intron	Arg	TCT	1	intron	45	A	53	0.0189	0	52	0	1	0	0	0	0	Injected-976	Injected	976
Injected-976_R2_anticodon_sorted.tsv	tRNA	Mus_musculus	Arg-TCT-1-intron	Arg	TCT	1	intron	46	A	53	0	0	53	0	0	0	0	0	0	Injected-976	Injected	976
Injected-976_R2_anticodon_sorted.tsv	tRNA	Mus_musculus	Arg-TCT-1-intron	Arg	TCT	1	intron	47	G	53	0	0	0	0	53	0	0	0	0	Injected-976	Injected	976
Injected-976_R2_anticodon_sorted.tsv	tRNA	Mus_musculus	Arg-TCT-1-intron	Arg	TCT	1	intron	48	G	53	0	0	0	0	53	0	0	0	0	Injected-976	Injected	976
Injected-976_R2_anticodon_sorted.tsv	tRNA	Mus_musculus	Arg-TCT-1-intron	Arg	TCT	1	intron	49	C	53	0	-0.4722	0	53	0	0	0	0	0	Injected-976	Injected	976
Injected-976_R2_anticodon_sorted.tsv	tRNA	Mus_musculus	Arg-TCT-1-intron	Arg	TCT	1	intron	50	A	36	0	0	36	0	0	0	0	0	0	Injected-976	Injected	976
Injected-976_R2_anticodon_sorted.tsv	tRNA	Mus_musculus	Arg-TCT-1-intron	Arg	TCT	1	intron	51	T	36	0	0	0	0	0	36	0	0	0	Injected-976	Injected	976
Injected-976_R2_anticodon_sorted.tsv	tRNA	Mus_musculus	Arg-TCT-1-intron	Arg	TCT	1	intron	52	T	36	0	0	0	0	0	36	0	0	0	Injected-976	Injected	976
Injected-976_R2_anticodon_sorted.tsv	tRNA	Mus_musculus	Arg-TCT-1-intron	Arg	TCT	1	intron	53	C	36	0	0	0	36	0	0	0	0	0	Injected-976	Injected	976
Injected-976_R2_anticodon_sorted.tsv	tRNA	Mus_musculus	Arg-TCT-1-intron	Arg	TCT	1	intron	54	A	36	0	0	36	0	0	0	0	0	0	Injected-976	Injected	976
Injected-976_R2_anticodon_sorted.tsv	tRNA	Mus_musculus	Arg-TCT-1-intron	Arg	TCT	1	intron	55	A	36	0	0	36	0	0	0	0	0	0	Injected-976	Injected	976
Injected-976_R2_anticodon_sorted.tsv	tRNA	Mus_musculus	Arg-TCT-1-intron	Arg	TCT	1	intron	56	A	36	0	0	36	0	0	0	0	0	0	Injected-976	Injected	976
Injected-976_R2_anticodon_sorted.tsv	tRNA	Mus_musculus	Arg-TCT-1-intron	Arg	TCT	1	intron	57	G	36	0	0	0	0	36	0	0	0	0	Injected-976	Injected	976
Injected-976_R2_anticodon_sorted.tsv	tRNA	Mus_musculus	Arg-TCT-1-intron	Arg	TCT	1	intron	58	G	36	0	0	0	0	36	0	0	0	0	Injected-976	Injected	976
Injected-976_R2_anticodon_sorted.tsv	tRNA	Mus_musculus	Arg-TCT-1-intron	Arg	TCT	1	intron	59	T	36	0	0	0	0	0	36	0	0	0	Injected-976	Injected	976
Injected-976_R2_anticodon_sorted.tsv	tRNA	Mus_musculus	Arg-TCT-1-intron	Arg	TCT	1	intron	60	T	36	0	-0.0286	0	0	0	36	0	0	0	Injected-976	Injected	976
Injected-976_R2_anticodon_sorted.tsv	tRNA	Mus_musculus	Arg-TCT-1-intron	Arg	TCT	1	intron	61	C	35	0	0	0	35	0	0	0	0	0	Injected-976	Injected	976
Injected-976_R2_anticodon_sorted.tsv	tRNA	Mus_musculus	Arg-TCT-1-intron	Arg	TCT	1	intron	62	C	35	0	0	0	35	0	0	0	0	0	Injected-976	Injected	976
Injected-976_R2_anticodon_sorted.tsv	tRNA	Mus_musculus	Arg-TCT-1-intron	Arg	TCT	1	intron	63	G	35	0	0	0	0	34	0	0	1	0	Injected-976	Injected	976
Injected-976_R2_anticodon_sorted.tsv	tRNA	Mus_musculus	Arg-TCT-1-intron	Arg	TCT	1	intron	64	G	35	0	0	0	0	35	0	0	0	0	Injected-976	Injected	976
Injected-976_R2_anticodon_sorted.tsv	tRNA	Mus_musculus	Arg-TCT-1-intron	Arg	TCT	1	intron	65	G	35	0	0	0	0	35	0	0	0	0	Injected-976	Injected	976
Injected-976_R2_anticodon_sorted.tsv	tRNA	Mus_musculus	Arg-TCT-1-intron	Arg	TCT	1	intron	66	T	35	0.0286	0	0	1	0	34	0	0	0	Injected-976	Injected	976
Injected-976_R2_anticodon_sorted.tsv	tRNA	Mus_musculus	Arg-TCT-1-intron	Arg	TCT	1	intron	67	T	35	0	0	0	0	0	35	0	0	0	Injected-976	Injected	976
Injected-976_R2_anticodon_sorted.tsv	tRNA	Mus_musculus	Arg-TCT-1-intron	Arg	TCT	1	intron	68	C	35	0	0	0	35	0	0	0	0	0	Injected-976	Injected	976
Injected-976_R2_anticodon_sorted.tsv	tRNA	Mus_musculus	Arg-TCT-1-intron	Arg	TCT	1	intron	69	G	35	0	0	0	0	33	0	0	2	0	Injected-976	Injected	976
Injected-976_R2_anticodon_sorted.tsv	tRNA	Mus_musculus	Arg-TCT-1-intron	Arg	TCT	1	intron	70	A	35	0.8286	0	3	0	17	12	0	3	0	Injected-976	Injected	976
Injected-976_R2_anticodon_sorted.tsv	tRNA	Mus_musculus	Arg-TCT-1-intron	Arg	TCT	1	intron	71	G	35	0	0	0	0	35	0	0	0	0	Injected-976	Injected	976
Injected-976_R2_anticodon_sorted.tsv	tRNA	Mus_musculus	Arg-TCT-1-intron	Arg	TCT	1	intron	72	T	35	0	0	0	0	0	35	0	0	0	Injected-976	Injected	976
Injected-976_R2_anticodon_sorted.tsv	tRNA	Mus_musculus	Arg-TCT-1-intron	Arg	TCT	1	intron	73	C	35	0	0	0	35	0	0	0	0	0	Injected-976	Injected	976
Injected-976_R2_anticodon_sorted.tsv	tRNA	Mus_musculus	Arg-TCT-1-intron	Arg	TCT	1	intron	74	C	35	0	0	0	35	0	0	0	0	0	Injected-976	Injected	976
Injected-976_R2_anticodon_sorted.tsv	tRNA	Mus_musculus	Arg-TCT-1-intron	Arg	TCT	1	intron	75	C	35	0	0	0	35	0	0	0	0	0	Injected-976	Injected	976
Injected-976_R2_anticodon_sorted.tsv	tRNA	Mus_musculus	Arg-TCT-1-intron	Arg	TCT	1	intron	76	G	35	0	0	0	0	35	0	0	0	0	Injected-976	Injected	976
Injected-976_R2_anticodon_sorted.tsv	tRNA	Mus_musculus	Arg-TCT-1-intron	Arg	TCT	1	intron	77	G	35	0	0	0	0	35	0	0	0	0	Injected-976	Injected	976
Injected-976_R2_anticodon_sorted.tsv	tRNA	Mus_musculus	Arg-TCT-1-intron	Arg	TCT	1	intron	78	C	35	0	0	0	35	0	0	0	0	0	Injected-976	Injected	976
Injected-976_R2_anticodon_sorted.tsv	tRNA	Mus_musculus	Arg-TCT-1-intron	Arg	TCT	1	intron	79	G	35	0.0286	0	0	1	34	0	0	0	0	Injected-976	Injected	976
Injected-976_R2_anticodon_sorted.tsv	tRNA	Mus_musculus	Arg-TCT-1-intron	Arg	TCT	1	intron	80	G	35	0	0	0	0	35	0	0	0	0	Injected-976	Injected	976
Injected-976_R2_anticodon_sorted.tsv	tRNA	Mus_musculus	Arg-TCT-1-intron	Arg	TCT	1	intron	81	A	35	0	0	35	0	0	0	0	0	0	Injected-976	Injected	976
Injected-976_R2_anticodon_sorted.tsv	tRNA	Mus_musculus	Arg-TCT-1-intron	Arg	TCT	1	intron	82	G	35	0	0	0	0	35	0	0	0	0	Injected-976	Injected	976
Injected-976_R2_anticodon_sorted.tsv	tRNA	Mus_musculus	Arg-TCT-1-intron	Arg	TCT	1	intron	83	T	35	0	0	0	0	0	35	0	0	0	Injected-976	Injected	976
Injected-976_R2_anticodon_sorted.tsv	tRNA	Mus_musculus	Arg-TCT-1-intron	Arg	TCT	1	intron	84	C	35	0	0	0	35	0	0	0	0	0	Injected-976	Injected	976
Injected-976_R2_anticodon_sorted.tsv	tRNA	Mus_musculus	Arg-TCT-1-intron	Arg	TCT	1	intron	85	G	35	0	0	0	0	35	0	0	0	0	Injected-976	Injected	976
Injected-979_R2_anticodon_sorted.tsv	tRNA	Mus_musculus	Arg-TCT-1	Arg	TCT	1	NA	1	G	1957	0	0.0036	0	0	1957	0	0	0	0	Injected-979	Injected	979
Injected-979_R2_anticodon_sorted.tsv	tRNA	Mus_musculus	Arg-TCT-1	Arg	TCT	1	NA	2	G	1964	0	0.0071	0	0	1964	0	0	0	0	Injected-979	Injected	979
Injected-979_R2_anticodon_sorted.tsv	tRNA	Mus_musculus	Arg-TCT-1	Arg	TCT	1	NA	3	C	1978	0	0.003	0	1978	0	0	0	0	0	Injected-979	Injected	979
Injected-979_R2_anticodon_sorted.tsv	tRNA	Mus_musculus	Arg-TCT-1	Arg	TCT	1	NA	4	T	1984	0.002	0.007	0	0	4	1980	0	0	0	Injected-979	Injected	979
Injected-979_R2_anticodon_sorted.tsv	tRNA	Mus_musculus	Arg-TCT-1	Arg	TCT	1	NA	5	C	1998	0	0.0005	0	1997	0	0	0	0	1	Injected-979	Injected	979
Injected-979_R2_anticodon_sorted.tsv	tRNA	Mus_musculus	Arg-TCT-1	Arg	TCT	1	NA	6	C	1999	0.0025	0.006	0	1994	0	5	0	0	0	Injected-979	Injected	979
Injected-979_R2_anticodon_sorted.tsv	tRNA	Mus_musculus	Arg-TCT-1	Arg	TCT	1	NA	7	G	2011	0.0303	0.1642	3	31	1924	27	0	24	2	Injected-979	Injected	979
Injected-979_R2_anticodon_sorted.tsv	tRNA	Mus_musculus	Arg-TCT-1	Arg	TCT	1	NA	8	T	2406	0.0029	0.0764	1	1	5	2397	0	0	2	Injected-979	Injected	979
Injected-979_R2_anticodon_sorted.tsv	tRNA	Mus_musculus	Arg-TCT-1	Arg	TCT	1	NA	9	G	2605	0.1942	0.367	29	116	1984	361	1	110	4	Injected-979	Injected	979
Injected-979_R2_anticodon_sorted.tsv	tRNA	Mus_musculus	Arg-TCT-1	Arg	TCT	1	NA	10	G	4115	0.0015	0.0226	6	0	4108	0	0	1	0	Injected-979	Injected	979
Injected-979_R2_anticodon_sorted.tsv	tRNA	Mus_musculus	Arg-TCT-1	Arg	TCT	1	NA	11	C	4210	0.0012	0.0009	0	4205	0	5	0	0	0	Injected-979	Injected	979
Injected-979_R2_anticodon_sorted.tsv	tRNA	Mus_musculus	Arg-TCT-1	Arg	TCT	1	NA	12	G	4214	0.0007	0.0064	3	0	4211	0	0	0	0	Injected-979	Injected	979
Injected-979_R2_anticodon_sorted.tsv	tRNA	Mus_musculus	Arg-TCT-1	Arg	TCT	1	NA	13	C	4241	0.0002	0.0009	0	4240	0	1	0	0	0	Injected-979	Injected	979
Injected-979_R2_anticodon_sorted.tsv	tRNA	Mus_musculus	Arg-TCT-1	Arg	TCT	1	NA	14	A	4245	0.0002	0.0009	4237	0	1	0	0	7	0	Injected-979	Injected	979
Injected-979_R2_anticodon_sorted.tsv	tRNA	Mus_musculus	Arg-TCT-1	Arg	TCT	1	NA	15	A	4249	0.0002	0.0049	4243	0	1	0	0	5	0	Injected-979	Injected	979
Injected-979_R2_anticodon_sorted.tsv	tRNA	Mus_musculus	Arg-TCT-1	Arg	TCT	1	NA	16	T	4270	0.0068	0.0186	0	18	11	4213	0	28	0	Injected-979	Injected	979
Injected-979_R2_anticodon_sorted.tsv	tRNA	Mus_musculus	Arg-TCT-1	Arg	TCT	1	NA	17	G	4351	0.0048	0.0145	11	7	4268	3	0	60	2	Injected-979	Injected	979
Injected-979_R2_anticodon_sorted.tsv	tRNA	Mus_musculus	Arg-TCT-1	Arg	TCT	1	NA	18	G	4415	0.0084	0.0237	3	26	4350	8	0	26	2	Injected-979	Injected	979
Injected-979_R2_anticodon_sorted.tsv	tRNA	Mus_musculus	Arg-TCT-1	Arg	TCT	1	NA	19	A	4522	0.0007	0.0109	4508	0	3	0	0	11	0	Injected-979	Injected	979
Injected-979_R2_anticodon_sorted.tsv	tRNA	Mus_musculus	Arg-TCT-1	Arg	TCT	1	NA	20	T	4572	0.0083	0.0149	0	21	17	4528	0	6	0	Injected-979	Injected	979
Injected-979_R2_anticodon_sorted.tsv	tRNA	Mus_musculus	Arg-TCT-1	Arg	TCT	1	NA	21	A	4641	0.0004	0.0011	4639	0	2	0	0	0	0	Injected-979	Injected	979
Injected-979_R2_anticodon_sorted.tsv	tRNA	Mus_musculus	Arg-TCT-1	Arg	TCT	1	NA	22	G	4646	0.0017	0.0021	5	3	4636	0	0	2	0	Injected-979	Injected	979
Injected-979_R2_anticodon_sorted.tsv	tRNA	Mus_musculus	Arg-TCT-1	Arg	TCT	1	NA	23	C	4656	0.0013	0.0004	6	4648	0	0	0	2	0	Injected-979	Injected	979
Injected-979_R2_anticodon_sorted.tsv	tRNA	Mus_musculus	Arg-TCT-1	Arg	TCT	1	NA	24	G	4658	0.0009	0.0019	4	0	4654	0	0	0	0	Injected-979	Injected	979
Injected-979_R2_anticodon_sorted.tsv	tRNA	Mus_musculus	Arg-TCT-1	Arg	TCT	1	NA	25	C	4667	0.0002	0.0006	1	4666	0	0	0	0	0	Injected-979	Injected	979
Injected-979_R2_anticodon_sorted.tsv	tRNA	Mus_musculus	Arg-TCT-1	Arg	TCT	1	NA	26	A	4670	0.0006	0.0028	4667	0	3	0	0	0	0	Injected-979	Injected	979
Injected-979_R2_anticodon_sorted.tsv	tRNA	Mus_musculus	Arg-TCT-1	Arg	TCT	1	NA	27	T	4683	0.0009	0.0019	0	1	3	4679	0	0	0	Injected-979	Injected	979
Injected-979_R2_anticodon_sorted.tsv	tRNA	Mus_musculus	Arg-TCT-1	Arg	TCT	1	NA	28	T	4692	0.0023	0.0009	0	1	10	4680	0	1	0	Injected-979	Injected	979
Injected-979_R2_anticodon_sorted.tsv	tRNA	Mus_musculus	Arg-TCT-1	Arg	TCT	1	NA	29	G	4696	0.0006	0.0165	0	0	4677	3	0	16	0	Injected-979	Injected	979
Injected-979_R2_anticodon_sorted.tsv	tRNA	Mus_musculus	Arg-TCT-1	Arg	TCT	1	NA	30	G	4775	0.0008	0.0297	3	1	4767	0	0	4	0	Injected-979	Injected	979
Injected-979_R2_anticodon_sorted.tsv	tRNA	Mus_musculus	Arg-TCT-1	Arg	TCT	1	NA	31	A	4921	0.0006	0.0743	4911	0	2	1	0	7	0	Injected-979	Injected	979
Injected-979_R2_anticodon_sorted.tsv	tRNA	Mus_musculus	Arg-TCT-1	Arg	TCT	1	NA	32	C	5316	0.8527	0	172	762	225	4136	0	21	0	Injected-979	Injected	979
Injected-979_R2_anticodon_sorted.tsv	tRNA	Mus_musculus	Arg-TCT-1	Arg	TCT	1	NA	33	T	5316	0.0008	0.0084	0	0	4	5304	0	8	0	Injected-979	Injected	979
Injected-979_R2_anticodon_sorted.tsv	tRNA	Mus_musculus	Arg-TCT-1	Arg	TCT	1	NA	34	T	5361	0.0188	-0.0083	1	98	2	5208	0	7	45	Injected-979	Injected	979
Injected-979_R2_anticodon_sorted.tsv	tRNA	Mus_musculus	Arg-TCT-1	Arg	TCT	1	NA	35	C	5317	0.0002	-0.0002	1	5315	0	0	0	0	1	Injected-979	Injected	979
Injected-979_R2_anticodon_sorted.tsv	tRNA	Mus_musculus	Arg-TCT-1	Arg	TCT	1	NA	36	T	5316	0.0008	0	0	0	4	5312	0	0	0	Injected-979	Injected	979
Injected-979_R2_anticodon_sorted.tsv	tRNA	Mus_musculus	Arg-TCT-1	Arg	TCT	1	NA	37	A	5316	0	0	5316	0	0	0	0	0	0	Injected-979	Injected	979
Injected-979_R2_anticodon_sorted.tsv	tRNA	Mus_musculus	Arg-TCT-1	Arg	TCT	1	NA	38	A	5316	0	-0.0008	5316	0	0	0	0	0	0	Injected-979	Injected	979
Injected-979_R2_anticodon_sorted.tsv	tRNA	Mus_musculus	Arg-TCT-1	Arg	TCT	1	NA	39	T	5312	0.0002	-0.0002	0	0	1	5311	0	0	0	Injected-979	Injected	979
Injected-979_R2_anticodon_sorted.tsv	tRNA	Mus_musculus	Arg-TCT-1	Arg	TCT	1	NA	40	T	5311	0.0004	0.0004	0	1	1	5309	0	0	0	Injected-979	Injected	979
Injected-979_R2_anticodon_sorted.tsv	tRNA	Mus_musculus	Arg-TCT-1	Arg	TCT	1	NA	41	C	5313	0	-0.0004	0	5311	0	0	0	0	2	Injected-979	Injected	979
Injected-979_R2_anticodon_sorted.tsv	tRNA	Mus_musculus	Arg-TCT-1	Arg	TCT	1	NA	42	A	5311	0	0	5311	0	0	0	0	0	0	Injected-979	Injected	979
Injected-979_R2_anticodon_sorted.tsv	tRNA	Mus_musculus	Arg-TCT-1	Arg	TCT	1	NA	43	A	5311	0	0	5311	0	0	0	0	0	0	Injected-979	Injected	979
Injected-979_R2_anticodon_sorted.tsv	tRNA	Mus_musculus	Arg-TCT-1	Arg	TCT	1	NA	44	A	5311	0	-0.0002	5310	0	0	0	1	0	0	Injected-979	Injected	979
Injected-979_R2_anticodon_sorted.tsv	tRNA	Mus_musculus	Arg-TCT-1	Arg	TCT	1	NA	45	G	5310	0.0006	0	3	0	5306	0	0	1	0	Injected-979	Injected	979
Injected-979_R2_anticodon_sorted.tsv	tRNA	Mus_musculus	Arg-TCT-1	Arg	TCT	1	NA	46	G	5310	0.0009	0	3	0	5305	2	0	0	0	Injected-979	Injected	979
Injected-979_R2_anticodon_sorted.tsv	tRNA	Mus_musculus	Arg-TCT-1	Arg	TCT	1	NA	47	T	5310	0.0017	0	0	6	3	5298	0	3	0	Injected-979	Injected	979
Injected-979_R2_anticodon_sorted.tsv	tRNA	Mus_musculus	Arg-TCT-1	Arg	TCT	1	NA	48	T	5310	0.0038	0	0	19	1	5290	0	0	0	Injected-979	Injected	979
Injected-979_R2_anticodon_sorted.tsv	tRNA	Mus_musculus	Arg-TCT-1	Arg	TCT	1	NA	49	C	5310	0	0	0	5310	0	0	0	0	0	Injected-979	Injected	979
Injected-979_R2_anticodon_sorted.tsv	tRNA	Mus_musculus	Arg-TCT-1	Arg	TCT	1	NA	50	C	5310	0	0	0	5310	0	0	0	0	0	Injected-979	Injected	979
Injected-979_R2_anticodon_sorted.tsv	tRNA	Mus_musculus	Arg-TCT-1	Arg	TCT	1	NA	51	G	5310	0	-0.0002	0	0	5309	0	0	1	0	Injected-979	Injected	979
Injected-979_R2_anticodon_sorted.tsv	tRNA	Mus_musculus	Arg-TCT-1	Arg	TCT	1	NA	52	G	5309	0	-0.0036	0	0	5309	0	0	0	0	Injected-979	Injected	979
Injected-979_R2_anticodon_sorted.tsv	tRNA	Mus_musculus	Arg-TCT-1	Arg	TCT	1	NA	53	G	5290	0.0004	-0.0004	1	0	5278	1	0	10	0	Injected-979	Injected	979
Injected-979_R2_anticodon_sorted.tsv	tRNA	Mus_musculus	Arg-TCT-1	Arg	TCT	1	NA	54	T	5288	0.0004	0.0002	0	0	2	5274	1	11	0	Injected-979	Injected	979
Injected-979_R2_anticodon_sorted.tsv	tRNA	Mus_musculus	Arg-TCT-1	Arg	TCT	1	NA	55	T	5289	0.0008	-0.0009	0	2	2	5266	0	16	3	Injected-979	Injected	979
Injected-979_R2_anticodon_sorted.tsv	tRNA	Mus_musculus	Arg-TCT-1	Arg	TCT	1	NA	56	C	5284	0	-0.0004	0	5268	0	0	0	16	0	Injected-979	Injected	979
Injected-979_R2_anticodon_sorted.tsv	tRNA	Mus_musculus	Arg-TCT-1	Arg	TCT	1	NA	57	G	5282	0.0009	-0.0004	2	3	5018	0	3	256	0	Injected-979	Injected	979
Injected-979_R2_anticodon_sorted.tsv	tRNA	Mus_musculus	Arg-TCT-1	Arg	TCT	1	NA	58	A	5280	0.8286	-0.0002	489	30	2726	1619	3	413	0	Injected-979	Injected	979
Injected-979_R2_anticodon_sorted.tsv	tRNA	Mus_musculus	Arg-TCT-1	Arg	TCT	1	NA	59	G	5279	0.0028	0	0	3	5260	12	2	2	0	Injected-979	Injected	979
Injected-979_R2_anticodon_sorted.tsv	tRNA	Mus_musculus	Arg-TCT-1	Arg	TCT	1	NA	60	T	5279	0.0017	0	0	5	4	5269	0	1	0	Injected-979	Injected	979
Injected-979_R2_anticodon_sorted.tsv	tRNA	Mus_musculus	Arg-TCT-1	Arg	TCT	1	NA	61	C	5279	0.0004	0	2	5277	0	0	0	0	0	Injected-979	Injected	979
Injected-979_R2_anticodon_sorted.tsv	tRNA	Mus_musculus	Arg-TCT-1	Arg	TCT	1	NA	62	C	5279	0	0	0	5279	0	0	0	0	0	Injected-979	Injected	979
Injected-979_R2_anticodon_sorted.tsv	tRNA	Mus_musculus	Arg-TCT-1	Arg	TCT	1	NA	63	C	5279	0.0006	0	3	5276	0	0	0	0	0	Injected-979	Injected	979
Injected-979_R2_anticodon_sorted.tsv	tRNA	Mus_musculus	Arg-TCT-1	Arg	TCT	1	NA	64	G	5279	0.0002	0	1	0	5278	0	0	0	0	Injected-979	Injected	979
Injected-979_R2_anticodon_sorted.tsv	tRNA	Mus_musculus	Arg-TCT-1	Arg	TCT	1	NA	65	G	5279	0.0006	-0.0004	3	0	5276	0	0	0	0	Injected-979	Injected	979
Injected-979_R2_anticodon_sorted.tsv	tRNA	Mus_musculus	Arg-TCT-1	Arg	TCT	1	NA	66	C	5277	0.0013	-0.0002	4	5270	2	1	0	0	0	Injected-979	Injected	979
Injected-979_R2_anticodon_sorted.tsv	tRNA	Mus_musculus	Arg-TCT-1	Arg	TCT	1	NA	67	G	5276	0.0015	0	0	8	5265	0	0	3	0	Injected-979	Injected	979
Injected-979_R2_anticodon_sorted.tsv	tRNA	Mus_musculus	Arg-TCT-1	Arg	TCT	1	NA	68	G	5276	0.0006	0	0	2	5273	1	0	0	0	Injected-979	Injected	979
Injected-979_R2_anticodon_sorted.tsv	tRNA	Mus_musculus	Arg-TCT-1	Arg	TCT	1	NA	69	A	5276	0	0	5276	0	0	0	0	0	0	Injected-979	Injected	979
Injected-979_R2_anticodon_sorted.tsv	tRNA	Mus_musculus	Arg-TCT-1	Arg	TCT	1	NA	70	G	5276	0.0002	-0.0002	1	0	5275	0	0	0	0	Injected-979	Injected	979
Injected-979_R2_anticodon_sorted.tsv	tRNA	Mus_musculus	Arg-TCT-1	Arg	TCT	1	NA	71	T	5275	0.0009	-0.003	0	1	4	5270	0	0	0	Injected-979	Injected	979
Injected-979_R2_anticodon_sorted.tsv	tRNA	Mus_musculus	Arg-TCT-1	Arg	TCT	1	NA	72	C	5259	0.0006	-0.0424	2	5256	0	1	0	0	0	Injected-979	Injected	979
Injected-979_R2_anticodon_sorted.tsv	tRNA	Mus_musculus	Arg-TCT-1	Arg	TCT	1	NA	73	G	5045	0.0026	-0.0829	4	9	5032	0	0	0	0	Injected-979	Injected	979
Injected-979_R2_anticodon_sorted.tsv	tRNA	Mus_musculus	Arg-TCT-1	Arg	TCT	1	NA	74	C	4659	0.0002	-0.5847	0	4658	0	1	0	0	0	Injected-979	Injected	979
Injected-979_R2_anticodon_sorted.tsv	tRNA	Mus_musculus	Arg-TCT-1	Arg	TCT	1	NA	75	C	2940	0	-0.4433	0	2940	0	0	0	0	0	Injected-979	Injected	979
Injected-979_R2_anticodon_sorted.tsv	tRNA	Mus_musculus	Arg-TCT-1	Arg	TCT	1	NA	76	A	2037	0	0	2037	0	0	0	0	0	0	Injected-979	Injected	979
Injected-979_R2_anticodon_sorted.tsv	tRNA	AAV	Arg-TCA-1	Arg	TCA	1	NA	1	G	104	0	0	0	0	104	0	0	0	0	Injected-979	Injected	979
Injected-979_R2_anticodon_sorted.tsv	tRNA	AAV	Arg-TCA-1	Arg	TCA	1	NA	2	G	104	0	0.0095	0	0	104	0	0	0	0	Injected-979	Injected	979
Injected-979_R2_anticodon_sorted.tsv	tRNA	AAV	Arg-TCA-1	Arg	TCA	1	NA	3	C	105	0	0	0	105	0	0	0	0	0	Injected-979	Injected	979
Injected-979_R2_anticodon_sorted.tsv	tRNA	AAV	Arg-TCA-1	Arg	TCA	1	NA	4	T	105	0	0.0094	0	0	0	105	0	0	0	Injected-979	Injected	979
Injected-979_R2_anticodon_sorted.tsv	tRNA	AAV	Arg-TCA-1	Arg	TCA	1	NA	5	C	106	0	0	0	106	0	0	0	0	0	Injected-979	Injected	979
Injected-979_R2_anticodon_sorted.tsv	tRNA	AAV	Arg-TCA-1	Arg	TCA	1	NA	6	C	106	0	0	0	106	0	0	0	0	0	Injected-979	Injected	979
Injected-979_R2_anticodon_sorted.tsv	tRNA	AAV	Arg-TCA-1	Arg	TCA	1	NA	7	G	106	0.0094	0.0536	0	0	105	1	0	0	0	Injected-979	Injected	979
Injected-979_R2_anticodon_sorted.tsv	tRNA	AAV	Arg-TCA-1	Arg	TCA	1	NA	8	T	112	0.0089	0.0508	0	0	1	111	0	0	0	Injected-979	Injected	979
Injected-979_R2_anticodon_sorted.tsv	tRNA	AAV	Arg-TCA-1	Arg	TCA	1	NA	9	G	118	0.2627	0.1571	2	3	84	26	0	3	0	Injected-979	Injected	979
Injected-979_R2_anticodon_sorted.tsv	tRNA	AAV	Arg-TCA-1	Arg	TCA	1	NA	10	G	140	0	0.0071	0	0	140	0	0	0	0	Injected-979	Injected	979
Injected-979_R2_anticodon_sorted.tsv	tRNA	AAV	Arg-TCA-1	Arg	TCA	1	NA	11	C	141	0	0	0	141	0	0	0	0	0	Injected-979	Injected	979
Injected-979_R2_anticodon_sorted.tsv	tRNA	AAV	Arg-TCA-1	Arg	TCA	1	NA	12	G	141	0	0.007	0	0	141	0	0	0	0	Injected-979	Injected	979
Injected-979_R2_anticodon_sorted.tsv	tRNA	AAV	Arg-TCA-1	Arg	TCA	1	NA	13	C	142	0.007	0	1	141	0	0	0	0	0	Injected-979	Injected	979
Injected-979_R2_anticodon_sorted.tsv	tRNA	AAV	Arg-TCA-1	Arg	TCA	1	NA	14	A	142	0	0	142	0	0	0	0	0	0	Injected-979	Injected	979
Injected-979_R2_anticodon_sorted.tsv	tRNA	AAV	Arg-TCA-1	Arg	TCA	1	NA	15	A	142	0	0.007	142	0	0	0	0	0	0	Injected-979	Injected	979
Injected-979_R2_anticodon_sorted.tsv	tRNA	AAV	Arg-TCA-1	Arg	TCA	1	NA	16	T	143	0.007	0.0069	0	1	0	142	0	0	0	Injected-979	Injected	979
Injected-979_R2_anticodon_sorted.tsv	tRNA	AAV	Arg-TCA-1	Arg	TCA	1	NA	17	G	144	0.0069	0.0137	0	0	139	1	0	3	1	Injected-979	Injected	979
Injected-979_R2_anticodon_sorted.tsv	tRNA	AAV	Arg-TCA-1	Arg	TCA	1	NA	18	G	146	0.0068	0.0135	0	0	142	1	0	3	0	Injected-979	Injected	979
Injected-979_R2_anticodon_sorted.tsv	tRNA	AAV	Arg-TCA-1	Arg	TCA	1	NA	19	A	148	0	0.0133	148	0	0	0	0	0	0	Injected-979	Injected	979
Injected-979_R2_anticodon_sorted.tsv	tRNA	AAV	Arg-TCA-1	Arg	TCA	1	NA	20	T	150	0	0.0132	0	0	0	150	0	0	0	Injected-979	Injected	979
Injected-979_R2_anticodon_sorted.tsv	tRNA	AAV	Arg-TCA-1	Arg	TCA	1	NA	21	A	152	0	0	152	0	0	0	0	0	0	Injected-979	Injected	979
Injected-979_R2_anticodon_sorted.tsv	tRNA	AAV	Arg-TCA-1	Arg	TCA	1	NA	22	G	152	0	0.0256	0	0	152	0	0	0	0	Injected-979	Injected	979
Injected-979_R2_anticodon_sorted.tsv	tRNA	AAV	Arg-TCA-1	Arg	TCA	1	NA	23	C	156	0	0	0	156	0	0	0	0	0	Injected-979	Injected	979
Injected-979_R2_anticodon_sorted.tsv	tRNA	AAV	Arg-TCA-1	Arg	TCA	1	NA	24	G	156	0	0	0	0	156	0	0	0	0	Injected-979	Injected	979
Injected-979_R2_anticodon_sorted.tsv	tRNA	AAV	Arg-TCA-1	Arg	TCA	1	NA	25	C	156	0	0	0	156	0	0	0	0	0	Injected-979	Injected	979
Injected-979_R2_anticodon_sorted.tsv	tRNA	AAV	Arg-TCA-1	Arg	TCA	1	NA	26	A	156	0.0064	0	155	0	1	0	0	0	0	Injected-979	Injected	979
Injected-979_R2_anticodon_sorted.tsv	tRNA	AAV	Arg-TCA-1	Arg	TCA	1	NA	27	T	156	0.0128	0	0	0	2	154	0	0	0	Injected-979	Injected	979
Injected-979_R2_anticodon_sorted.tsv	tRNA	AAV	Arg-TCA-1	Arg	TCA	1	NA	28	T	156	0.0064	0	0	1	0	155	0	0	0	Injected-979	Injected	979
Injected-979_R2_anticodon_sorted.tsv	tRNA	AAV	Arg-TCA-1	Arg	TCA	1	NA	29	G	156	0	0	0	0	156	0	0	0	0	Injected-979	Injected	979
Injected-979_R2_anticodon_sorted.tsv	tRNA	AAV	Arg-TCA-1	Arg	TCA	1	NA	30	G	156	0	0.0127	0	0	156	0	0	0	0	Injected-979	Injected	979
Injected-979_R2_anticodon_sorted.tsv	tRNA	AAV	Arg-TCA-1	Arg	TCA	1	NA	31	A	158	0	0.0125	158	0	0	0	0	0	0	Injected-979	Injected	979
Injected-979_R2_anticodon_sorted.tsv	tRNA	AAV	Arg-TCA-1	Arg	TCA	1	NA	32	C	160	0.0375	0	1	154	1	4	0	0	0	Injected-979	Injected	979
Injected-979_R2_anticodon_sorted.tsv	tRNA	AAV	Arg-TCA-1	Arg	TCA	1	NA	33	T	160	0	0	0	0	0	153	0	7	0	Injected-979	Injected	979
Injected-979_R2_anticodon_sorted.tsv	tRNA	AAV	Arg-TCA-1	Arg	TCA	1	NA	34	T	160	0.0438	0	0	3	4	151	0	2	0	Injected-979	Injected	979
Injected-979_R2_anticodon_sorted.tsv	tRNA	AAV	Arg-TCA-1	Arg	TCA	1	NA	35	C	160	0	0	0	160	0	0	0	0	0	Injected-979	Injected	979
Injected-979_R2_anticodon_sorted.tsv	tRNA	AAV	Arg-TCA-1	Arg	TCA	1	NA	36	A	160	0.0125	0	158	0	2	0	0	0	0	Injected-979	Injected	979
Injected-979_R2_anticodon_sorted.tsv	tRNA	AAV	Arg-TCA-1	Arg	TCA	1	NA	37	A	160	0	0	160	0	0	0	0	0	0	Injected-979	Injected	979
Injected-979_R2_anticodon_sorted.tsv	tRNA	AAV	Arg-TCA-1	Arg	TCA	1	NA	38	A	160	0	-0.0063	160	0	0	0	0	0	0	Injected-979	Injected	979
Injected-979_R2_anticodon_sorted.tsv	tRNA	AAV	Arg-TCA-1	Arg	TCA	1	NA	39	T	159	0	0	0	0	0	159	0	0	0	Injected-979	Injected	979
Injected-979_R2_anticodon_sorted.tsv	tRNA	AAV	Arg-TCA-1	Arg	TCA	1	NA	40	T	159	0	0	0	0	0	159	0	0	0	Injected-979	Injected	979
Injected-979_R2_anticodon_sorted.tsv	tRNA	AAV	Arg-TCA-1	Arg	TCA	1	NA	41	C	159	0	0	0	159	0	0	0	0	0	Injected-979	Injected	979
Injected-979_R2_anticodon_sorted.tsv	tRNA	AAV	Arg-TCA-1	Arg	TCA	1	NA	42	A	159	0	0	159	0	0	0	0	0	0	Injected-979	Injected	979
Injected-979_R2_anticodon_sorted.tsv	tRNA	AAV	Arg-TCA-1	Arg	TCA	1	NA	43	A	159	0	-0.0127	159	0	0	0	0	0	0	Injected-979	Injected	979
Injected-979_R2_anticodon_sorted.tsv	tRNA	AAV	Arg-TCA-1	Arg	TCA	1	NA	44	A	157	0	0	157	0	0	0	0	0	0	Injected-979	Injected	979
Injected-979_R2_anticodon_sorted.tsv	tRNA	AAV	Arg-TCA-1	Arg	TCA	1	NA	45	G	157	0	0	0	0	157	0	0	0	0	Injected-979	Injected	979
Injected-979_R2_anticodon_sorted.tsv	tRNA	AAV	Arg-TCA-1	Arg	TCA	1	NA	46	G	157	0	0	0	0	157	0	0	0	0	Injected-979	Injected	979
Injected-979_R2_anticodon_sorted.tsv	tRNA	AAV	Arg-TCA-1	Arg	TCA	1	NA	47	T	157	0.0064	0	0	1	0	156	0	0	0	Injected-979	Injected	979
Injected-979_R2_anticodon_sorted.tsv	tRNA	AAV	Arg-TCA-1	Arg	TCA	1	NA	48	T	157	0.0064	0	0	1	0	156	0	0	0	Injected-979	Injected	979
Injected-979_R2_anticodon_sorted.tsv	tRNA	AAV	Arg-TCA-1	Arg	TCA	1	NA	49	C	157	0	0	0	157	0	0	0	0	0	Injected-979	Injected	979
Injected-979_R2_anticodon_sorted.tsv	tRNA	AAV	Arg-TCA-1	Arg	TCA	1	NA	50	C	157	0	0	0	157	0	0	0	0	0	Injected-979	Injected	979
Injected-979_R2_anticodon_sorted.tsv	tRNA	AAV	Arg-TCA-1	Arg	TCA	1	NA	51	G	157	0.0064	0	0	0	156	1	0	0	0	Injected-979	Injected	979
Injected-979_R2_anticodon_sorted.tsv	tRNA	AAV	Arg-TCA-1	Arg	TCA	1	NA	52	G	157	0	0	0	0	157	0	0	0	0	Injected-979	Injected	979
Injected-979_R2_anticodon_sorted.tsv	tRNA	AAV	Arg-TCA-1	Arg	TCA	1	NA	53	G	157	0	0	0	0	157	0	0	0	0	Injected-979	Injected	979
Injected-979_R2_anticodon_sorted.tsv	tRNA	AAV	Arg-TCA-1	Arg	TCA	1	NA	54	T	157	0	-0.0064	0	0	0	157	0	0	0	Injected-979	Injected	979
Injected-979_R2_anticodon_sorted.tsv	tRNA	AAV	Arg-TCA-1	Arg	TCA	1	NA	55	T	156	0	-0.0065	0	0	0	156	0	0	0	Injected-979	Injected	979
Injected-979_R2_anticodon_sorted.tsv	tRNA	AAV	Arg-TCA-1	Arg	TCA	1	NA	56	C	155	0	0	0	155	0	0	0	0	0	Injected-979	Injected	979
Injected-979_R2_anticodon_sorted.tsv	tRNA	AAV	Arg-TCA-1	Arg	TCA	1	NA	57	G	155	0	-0.0065	0	0	152	0	0	3	0	Injected-979	Injected	979
Injected-979_R2_anticodon_sorted.tsv	tRNA	AAV	Arg-TCA-1	Arg	TCA	1	NA	58	A	154	0.8701	0	11	0	74	60	0	9	0	Injected-979	Injected	979
Injected-979_R2_anticodon_sorted.tsv	tRNA	AAV	Arg-TCA-1	Arg	TCA	1	NA	59	G	154	0.013	0	0	0	152	2	0	0	0	Injected-979	Injected	979
Injected-979_R2_anticodon_sorted.tsv	tRNA	AAV	Arg-TCA-1	Arg	TCA	1	NA	60	T	154	0.0065	0	0	0	1	153	0	0	0	Injected-979	Injected	979
Injected-979_R2_anticodon_sorted.tsv	tRNA	AAV	Arg-TCA-1	Arg	TCA	1	NA	61	C	154	0	0	0	154	0	0	0	0	0	Injected-979	Injected	979
Injected-979_R2_anticodon_sorted.tsv	tRNA	AAV	Arg-TCA-1	Arg	TCA	1	NA	62	C	154	0	0	0	154	0	0	0	0	0	Injected-979	Injected	979
Injected-979_R2_anticodon_sorted.tsv	tRNA	AAV	Arg-TCA-1	Arg	TCA	1	NA	63	C	154	0	0	0	154	0	0	0	0	0	Injected-979	Injected	979
Injected-979_R2_anticodon_sorted.tsv	tRNA	AAV	Arg-TCA-1	Arg	TCA	1	NA	64	G	154	0	0	0	0	154	0	0	0	0	Injected-979	Injected	979
Injected-979_R2_anticodon_sorted.tsv	tRNA	AAV	Arg-TCA-1	Arg	TCA	1	NA	65	G	154	0	0	0	0	154	0	0	0	0	Injected-979	Injected	979
Injected-979_R2_anticodon_sorted.tsv	tRNA	AAV	Arg-TCA-1	Arg	TCA	1	NA	66	C	154	0	0	0	154	0	0	0	0	0	Injected-979	Injected	979
Injected-979_R2_anticodon_sorted.tsv	tRNA	AAV	Arg-TCA-1	Arg	TCA	1	NA	67	G	154	0.0065	0	0	1	153	0	0	0	0	Injected-979	Injected	979
Injected-979_R2_anticodon_sorted.tsv	tRNA	AAV	Arg-TCA-1	Arg	TCA	1	NA	68	G	154	0	0	0	0	154	0	0	0	0	Injected-979	Injected	979
Injected-979_R2_anticodon_sorted.tsv	tRNA	AAV	Arg-TCA-1	Arg	TCA	1	NA	69	A	154	0	0	154	0	0	0	0	0	0	Injected-979	Injected	979
Injected-979_R2_anticodon_sorted.tsv	tRNA	AAV	Arg-TCA-1	Arg	TCA	1	NA	70	G	154	0	0	0	0	154	0	0	0	0	Injected-979	Injected	979
Injected-979_R2_anticodon_sorted.tsv	tRNA	AAV	Arg-TCA-1	Arg	TCA	1	NA	71	T	154	0	-0.0132	0	0	0	154	0	0	0	Injected-979	Injected	979
Injected-979_R2_anticodon_sorted.tsv	tRNA	AAV	Arg-TCA-1	Arg	TCA	1	NA	72	C	152	0	-0.0857	0	152	0	0	0	0	0	Injected-979	Injected	979
Injected-979_R2_anticodon_sorted.tsv	tRNA	AAV	Arg-TCA-1	Arg	TCA	1	NA	73	G	140	0.0071	-0.2069	0	1	139	0	0	0	0	Injected-979	Injected	979
Injected-979_R2_anticodon_sorted.tsv	tRNA	AAV	Arg-TCA-1	Arg	TCA	1	NA	74	C	116	0	-0.9333	0	116	0	0	0	0	0	Injected-979	Injected	979
Injected-979_R2_anticodon_sorted.tsv	tRNA	AAV	Arg-TCA-1	Arg	TCA	1	NA	75	C	60	0	-0.3043	0	60	0	0	0	0	0	Injected-979	Injected	979
Injected-979_R2_anticodon_sorted.tsv	tRNA	AAV	Arg-TCA-1	Arg	TCA	1	NA	76	A	46	0	0	46	0	0	0	0	0	0	Injected-979	Injected	979
Injected-979_R2_anticodon_sorted.tsv	tRNA	AAV	Arg-TCA-1-intron	Arg	TCA	1	intron	1	G	11	0	0	0	0	11	0	0	0	0	Injected-979	Injected	979
Injected-979_R2_anticodon_sorted.tsv	tRNA	AAV	Arg-TCA-1-intron	Arg	TCA	1	intron	2	G	11	0	0	0	0	11	0	0	0	0	Injected-979	Injected	979
Injected-979_R2_anticodon_sorted.tsv	tRNA	AAV	Arg-TCA-1-intron	Arg	TCA	1	intron	3	C	11	0	0	0	11	0	0	0	0	0	Injected-979	Injected	979
Injected-979_R2_anticodon_sorted.tsv	tRNA	AAV	Arg-TCA-1-intron	Arg	TCA	1	intron	4	T	11	0	0	0	0	0	11	0	0	0	Injected-979	Injected	979
Injected-979_R2_anticodon_sorted.tsv	tRNA	AAV	Arg-TCA-1-intron	Arg	TCA	1	intron	5	C	11	0	0	0	11	0	0	0	0	0	Injected-979	Injected	979
Injected-979_R2_anticodon_sorted.tsv	tRNA	AAV	Arg-TCA-1-intron	Arg	TCA	1	intron	6	C	11	0	0	0	11	0	0	0	0	0	Injected-979	Injected	979
Injected-979_R2_anticodon_sorted.tsv	tRNA	AAV	Arg-TCA-1-intron	Arg	TCA	1	intron	7	G	11	0	0	0	0	11	0	0	0	0	Injected-979	Injected	979
Injected-979_R2_anticodon_sorted.tsv	tRNA	AAV	Arg-TCA-1-intron	Arg	TCA	1	intron	8	T	11	0	0	0	0	0	11	0	0	0	Injected-979	Injected	979
Injected-979_R2_anticodon_sorted.tsv	tRNA	AAV	Arg-TCA-1-intron	Arg	TCA	1	intron	9	G	11	0	0	0	0	11	0	0	0	0	Injected-979	Injected	979
Injected-979_R2_anticodon_sorted.tsv	tRNA	AAV	Arg-TCA-1-intron	Arg	TCA	1	intron	10	G	11	0	0	0	0	11	0	0	0	0	Injected-979	Injected	979
Injected-979_R2_anticodon_sorted.tsv	tRNA	AAV	Arg-TCA-1-intron	Arg	TCA	1	intron	11	C	11	0	0	0	11	0	0	0	0	0	Injected-979	Injected	979
Injected-979_R2_anticodon_sorted.tsv	tRNA	AAV	Arg-TCA-1-intron	Arg	TCA	1	intron	12	G	11	0	0	0	0	11	0	0	0	0	Injected-979	Injected	979
Injected-979_R2_anticodon_sorted.tsv	tRNA	AAV	Arg-TCA-1-intron	Arg	TCA	1	intron	13	C	11	0	0	0	11	0	0	0	0	0	Injected-979	Injected	979
Injected-979_R2_anticodon_sorted.tsv	tRNA	AAV	Arg-TCA-1-intron	Arg	TCA	1	intron	14	A	11	0	0	11	0	0	0	0	0	0	Injected-979	Injected	979
Injected-979_R2_anticodon_sorted.tsv	tRNA	AAV	Arg-TCA-1-intron	Arg	TCA	1	intron	15	A	11	0	0	11	0	0	0	0	0	0	Injected-979	Injected	979
Injected-979_R2_anticodon_sorted.tsv	tRNA	AAV	Arg-TCA-1-intron	Arg	TCA	1	intron	16	T	11	0	0	0	0	0	11	0	0	0	Injected-979	Injected	979
Injected-979_R2_anticodon_sorted.tsv	tRNA	AAV	Arg-TCA-1-intron	Arg	TCA	1	intron	17	G	11	0	0	0	0	11	0	0	0	0	Injected-979	Injected	979
Injected-979_R2_anticodon_sorted.tsv	tRNA	AAV	Arg-TCA-1-intron	Arg	TCA	1	intron	18	G	11	0	0.0833	0	0	11	0	0	0	0	Injected-979	Injected	979
Injected-979_R2_anticodon_sorted.tsv	tRNA	AAV	Arg-TCA-1-intron	Arg	TCA	1	intron	19	A	12	0	0	12	0	0	0	0	0	0	Injected-979	Injected	979
Injected-979_R2_anticodon_sorted.tsv	tRNA	AAV	Arg-TCA-1-intron	Arg	TCA	1	intron	20	T	12	0	0	0	0	0	12	0	0	0	Injected-979	Injected	979
Injected-979_R2_anticodon_sorted.tsv	tRNA	AAV	Arg-TCA-1-intron	Arg	TCA	1	intron	21	A	12	0	0	12	0	0	0	0	0	0	Injected-979	Injected	979
Injected-979_R2_anticodon_sorted.tsv	tRNA	AAV	Arg-TCA-1-intron	Arg	TCA	1	intron	22	G	12	0	0	0	0	12	0	0	0	0	Injected-979	Injected	979
Injected-979_R2_anticodon_sorted.tsv	tRNA	AAV	Arg-TCA-1-intron	Arg	TCA	1	intron	23	C	12	0	0	0	12	0	0	0	0	0	Injected-979	Injected	979
Injected-979_R2_anticodon_sorted.tsv	tRNA	AAV	Arg-TCA-1-intron	Arg	TCA	1	intron	24	G	12	0	0	0	0	12	0	0	0	0	Injected-979	Injected	979
Injected-979_R2_anticodon_sorted.tsv	tRNA	AAV	Arg-TCA-1-intron	Arg	TCA	1	intron	25	C	12	0	0	0	12	0	0	0	0	0	Injected-979	Injected	979
Injected-979_R2_anticodon_sorted.tsv	tRNA	AAV	Arg-TCA-1-intron	Arg	TCA	1	intron	26	A	12	0	0	12	0	0	0	0	0	0	Injected-979	Injected	979
Injected-979_R2_anticodon_sorted.tsv	tRNA	AAV	Arg-TCA-1-intron	Arg	TCA	1	intron	27	T	12	0	0	0	0	0	12	0	0	0	Injected-979	Injected	979
Injected-979_R2_anticodon_sorted.tsv	tRNA	AAV	Arg-TCA-1-intron	Arg	TCA	1	intron	28	T	12	0	0	0	0	0	12	0	0	0	Injected-979	Injected	979
Injected-979_R2_anticodon_sorted.tsv	tRNA	AAV	Arg-TCA-1-intron	Arg	TCA	1	intron	29	G	12	0	0.0769	0	0	12	0	0	0	0	Injected-979	Injected	979
Injected-979_R2_anticodon_sorted.tsv	tRNA	AAV	Arg-TCA-1-intron	Arg	TCA	1	intron	30	G	13	0	0	0	0	13	0	0	0	0	Injected-979	Injected	979
Injected-979_R2_anticodon_sorted.tsv	tRNA	AAV	Arg-TCA-1-intron	Arg	TCA	1	intron	31	A	13	0	0	13	0	0	0	0	0	0	Injected-979	Injected	979
Injected-979_R2_anticodon_sorted.tsv	tRNA	AAV	Arg-TCA-1-intron	Arg	TCA	1	intron	32	C	13	0	0	0	13	0	0	0	0	0	Injected-979	Injected	979
Injected-979_R2_anticodon_sorted.tsv	tRNA	AAV	Arg-TCA-1-intron	Arg	TCA	1	intron	33	T	13	0	0	0	0	0	13	0	0	0	Injected-979	Injected	979
Injected-979_R2_anticodon_sorted.tsv	tRNA	AAV	Arg-TCA-1-intron	Arg	TCA	1	intron	34	T	13	0	0	0	0	0	13	0	0	0	Injected-979	Injected	979
Injected-979_R2_anticodon_sorted.tsv	tRNA	AAV	Arg-TCA-1-intron	Arg	TCA	1	intron	35	C	13	0	0	0	13	0	0	0	0	0	Injected-979	Injected	979
Injected-979_R2_anticodon_sorted.tsv	tRNA	AAV	Arg-TCA-1-intron	Arg	TCA	1	intron	36	A	13	0	0	13	0	0	0	0	0	0	Injected-979	Injected	979
Injected-979_R2_anticodon_sorted.tsv	tRNA	AAV	Arg-TCA-1-intron	Arg	TCA	1	intron	37	A	13	0	0	13	0	0	0	0	0	0	Injected-979	Injected	979
Injected-979_R2_anticodon_sorted.tsv	tRNA	AAV	Arg-TCA-1-intron	Arg	TCA	1	intron	38	G	13	0	0	0	0	13	0	0	0	0	Injected-979	Injected	979
Injected-979_R2_anticodon_sorted.tsv	tRNA	AAV	Arg-TCA-1-intron	Arg	TCA	1	intron	39	A	13	0	0	13	0	0	0	0	0	0	Injected-979	Injected	979
Injected-979_R2_anticodon_sorted.tsv	tRNA	AAV	Arg-TCA-1-intron	Arg	TCA	1	intron	40	G	13	0	0	0	0	13	0	0	0	0	Injected-979	Injected	979
Injected-979_R2_anticodon_sorted.tsv	tRNA	AAV	Arg-TCA-1-intron	Arg	TCA	1	intron	41	G	13	0	0	0	0	13	0	0	0	0	Injected-979	Injected	979
Injected-979_R2_anticodon_sorted.tsv	tRNA	AAV	Arg-TCA-1-intron	Arg	TCA	1	intron	42	C	13	0	0	0	13	0	0	0	0	0	Injected-979	Injected	979
Injected-979_R2_anticodon_sorted.tsv	tRNA	AAV	Arg-TCA-1-intron	Arg	TCA	1	intron	43	T	13	0	0	0	0	0	13	0	0	0	Injected-979	Injected	979
Injected-979_R2_anticodon_sorted.tsv	tRNA	AAV	Arg-TCA-1-intron	Arg	TCA	1	intron	44	G	13	0	0	0	0	13	0	0	0	0	Injected-979	Injected	979
Injected-979_R2_anticodon_sorted.tsv	tRNA	AAV	Arg-TCA-1-intron	Arg	TCA	1	intron	45	A	13	0	0	13	0	0	0	0	0	0	Injected-979	Injected	979
Injected-979_R2_anticodon_sorted.tsv	tRNA	AAV	Arg-TCA-1-intron	Arg	TCA	1	intron	46	A	13	0	0	13	0	0	0	0	0	0	Injected-979	Injected	979
Injected-979_R2_anticodon_sorted.tsv	tRNA	AAV	Arg-TCA-1-intron	Arg	TCA	1	intron	47	G	13	0	0	0	0	13	0	0	0	0	Injected-979	Injected	979
Injected-979_R2_anticodon_sorted.tsv	tRNA	AAV	Arg-TCA-1-intron	Arg	TCA	1	intron	48	G	13	0	0	0	0	13	0	0	0	0	Injected-979	Injected	979
Injected-979_R2_anticodon_sorted.tsv	tRNA	AAV	Arg-TCA-1-intron	Arg	TCA	1	intron	49	C	13	0	-0.0833	0	13	0	0	0	0	0	Injected-979	Injected	979
Injected-979_R2_anticodon_sorted.tsv	tRNA	AAV	Arg-TCA-1-intron	Arg	TCA	1	intron	50	A	12	0	0	12	0	0	0	0	0	0	Injected-979	Injected	979
Injected-979_R2_anticodon_sorted.tsv	tRNA	AAV	Arg-TCA-1-intron	Arg	TCA	1	intron	51	T	12	0	0	0	0	0	12	0	0	0	Injected-979	Injected	979
Injected-979_R2_anticodon_sorted.tsv	tRNA	AAV	Arg-TCA-1-intron	Arg	TCA	1	intron	52	T	12	0	0.0769	0	0	0	12	0	0	0	Injected-979	Injected	979
Injected-979_R2_anticodon_sorted.tsv	tRNA	AAV	Arg-TCA-1-intron	Arg	TCA	1	intron	53	C	13	0	-0.0833	0	12	0	0	0	0	1	Injected-979	Injected	979
Injected-979_R2_anticodon_sorted.tsv	tRNA	AAV	Arg-TCA-1-intron	Arg	TCA	1	intron	54	A	12	0	0	12	0	0	0	0	0	0	Injected-979	Injected	979
Injected-979_R2_anticodon_sorted.tsv	tRNA	AAV	Arg-TCA-1-intron	Arg	TCA	1	intron	55	A	12	0	0	12	0	0	0	0	0	0	Injected-979	Injected	979
Injected-979_R2_anticodon_sorted.tsv	tRNA	AAV	Arg-TCA-1-intron	Arg	TCA	1	intron	56	A	12	0	0	12	0	0	0	0	0	0	Injected-979	Injected	979
Injected-979_R2_anticodon_sorted.tsv	tRNA	AAV	Arg-TCA-1-intron	Arg	TCA	1	intron	57	G	12	0	0	0	0	12	0	0	0	0	Injected-979	Injected	979
Injected-979_R2_anticodon_sorted.tsv	tRNA	AAV	Arg-TCA-1-intron	Arg	TCA	1	intron	58	G	12	0	0	0	0	12	0	0	0	0	Injected-979	Injected	979
Injected-979_R2_anticodon_sorted.tsv	tRNA	AAV	Arg-TCA-1-intron	Arg	TCA	1	intron	59	T	12	0	0	0	0	0	12	0	0	0	Injected-979	Injected	979
Injected-979_R2_anticodon_sorted.tsv	tRNA	AAV	Arg-TCA-1-intron	Arg	TCA	1	intron	60	T	12	0	0	0	0	0	12	0	0	0	Injected-979	Injected	979
Injected-979_R2_anticodon_sorted.tsv	tRNA	AAV	Arg-TCA-1-intron	Arg	TCA	1	intron	61	C	12	0	0	0	12	0	0	0	0	0	Injected-979	Injected	979
Injected-979_R2_anticodon_sorted.tsv	tRNA	AAV	Arg-TCA-1-intron	Arg	TCA	1	intron	62	C	12	0	0	0	12	0	0	0	0	0	Injected-979	Injected	979
Injected-979_R2_anticodon_sorted.tsv	tRNA	AAV	Arg-TCA-1-intron	Arg	TCA	1	intron	63	G	12	0	0	0	0	12	0	0	0	0	Injected-979	Injected	979
Injected-979_R2_anticodon_sorted.tsv	tRNA	AAV	Arg-TCA-1-intron	Arg	TCA	1	intron	64	G	12	0	0	0	0	12	0	0	0	0	Injected-979	Injected	979
Injected-979_R2_anticodon_sorted.tsv	tRNA	AAV	Arg-TCA-1-intron	Arg	TCA	1	intron	65	G	12	0	0	0	0	12	0	0	0	0	Injected-979	Injected	979
Injected-979_R2_anticodon_sorted.tsv	tRNA	AAV	Arg-TCA-1-intron	Arg	TCA	1	intron	66	T	12	0	0	0	0	0	12	0	0	0	Injected-979	Injected	979
Injected-979_R2_anticodon_sorted.tsv	tRNA	AAV	Arg-TCA-1-intron	Arg	TCA	1	intron	67	T	12	0	0	0	0	0	12	0	0	0	Injected-979	Injected	979
Injected-979_R2_anticodon_sorted.tsv	tRNA	AAV	Arg-TCA-1-intron	Arg	TCA	1	intron	68	C	12	0	0	0	12	0	0	0	0	0	Injected-979	Injected	979
Injected-979_R2_anticodon_sorted.tsv	tRNA	AAV	Arg-TCA-1-intron	Arg	TCA	1	intron	69	G	12	0	0	0	0	12	0	0	0	0	Injected-979	Injected	979
Injected-979_R2_anticodon_sorted.tsv	tRNA	AAV	Arg-TCA-1-intron	Arg	TCA	1	intron	70	A	12	0.8333	0	0	0	7	3	0	2	0	Injected-979	Injected	979
Injected-979_R2_anticodon_sorted.tsv	tRNA	AAV	Arg-TCA-1-intron	Arg	TCA	1	intron	71	G	12	0	0	0	0	12	0	0	0	0	Injected-979	Injected	979
Injected-979_R2_anticodon_sorted.tsv	tRNA	AAV	Arg-TCA-1-intron	Arg	TCA	1	intron	72	T	12	0	0	0	0	0	12	0	0	0	Injected-979	Injected	979
Injected-979_R2_anticodon_sorted.tsv	tRNA	AAV	Arg-TCA-1-intron	Arg	TCA	1	intron	73	C	12	0	0	0	12	0	0	0	0	0	Injected-979	Injected	979
Injected-979_R2_anticodon_sorted.tsv	tRNA	AAV	Arg-TCA-1-intron	Arg	TCA	1	intron	74	C	12	0	0	0	12	0	0	0	0	0	Injected-979	Injected	979
Injected-979_R2_anticodon_sorted.tsv	tRNA	AAV	Arg-TCA-1-intron	Arg	TCA	1	intron	75	C	12	0	0	0	12	0	0	0	0	0	Injected-979	Injected	979
Injected-979_R2_anticodon_sorted.tsv	tRNA	AAV	Arg-TCA-1-intron	Arg	TCA	1	intron	76	G	12	0	0	0	0	12	0	0	0	0	Injected-979	Injected	979
Injected-979_R2_anticodon_sorted.tsv	tRNA	AAV	Arg-TCA-1-intron	Arg	TCA	1	intron	77	G	12	0	0	0	0	12	0	0	0	0	Injected-979	Injected	979
Injected-979_R2_anticodon_sorted.tsv	tRNA	AAV	Arg-TCA-1-intron	Arg	TCA	1	intron	78	C	12	0	0	0	12	0	0	0	0	0	Injected-979	Injected	979
Injected-979_R2_anticodon_sorted.tsv	tRNA	AAV	Arg-TCA-1-intron	Arg	TCA	1	intron	79	G	12	0	0	0	0	12	0	0	0	0	Injected-979	Injected	979
Injected-979_R2_anticodon_sorted.tsv	tRNA	AAV	Arg-TCA-1-intron	Arg	TCA	1	intron	80	G	12	0	0	0	0	12	0	0	0	0	Injected-979	Injected	979
Injected-979_R2_anticodon_sorted.tsv	tRNA	AAV	Arg-TCA-1-intron	Arg	TCA	1	intron	81	A	12	0	0	12	0	0	0	0	0	0	Injected-979	Injected	979
Injected-979_R2_anticodon_sorted.tsv	tRNA	AAV	Arg-TCA-1-intron	Arg	TCA	1	intron	82	G	12	0	0	0	0	12	0	0	0	0	Injected-979	Injected	979
Injected-979_R2_anticodon_sorted.tsv	tRNA	AAV	Arg-TCA-1-intron	Arg	TCA	1	intron	83	T	12	0	0	0	0	0	12	0	0	0	Injected-979	Injected	979
Injected-979_R2_anticodon_sorted.tsv	tRNA	AAV	Arg-TCA-1-intron	Arg	TCA	1	intron	84	C	12	0	0	0	12	0	0	0	0	0	Injected-979	Injected	979
Injected-979_R2_anticodon_sorted.tsv	tRNA	AAV	Arg-TCA-1-intron	Arg	TCA	1	intron	85	G	12	0	0	0	0	12	0	0	0	0	Injected-979	Injected	979
Injected-979_R2_anticodon_sorted.tsv	tRNA	Mus_musculus	Arg-TCT-1-intron	Arg	TCT	1	intron	1	G	22	0	0	0	0	22	0	0	0	0	Injected-979	Injected	979
Injected-979_R2_anticodon_sorted.tsv	tRNA	Mus_musculus	Arg-TCT-1-intron	Arg	TCT	1	intron	2	G	22	0	0	0	0	22	0	0	0	0	Injected-979	Injected	979
Injected-979_R2_anticodon_sorted.tsv	tRNA	Mus_musculus	Arg-TCT-1-intron	Arg	TCT	1	intron	3	C	22	0	0	0	22	0	0	0	0	0	Injected-979	Injected	979
Injected-979_R2_anticodon_sorted.tsv	tRNA	Mus_musculus	Arg-TCT-1-intron	Arg	TCT	1	intron	4	T	22	0	0	0	0	0	22	0	0	0	Injected-979	Injected	979
Injected-979_R2_anticodon_sorted.tsv	tRNA	Mus_musculus	Arg-TCT-1-intron	Arg	TCT	1	intron	5	C	22	0	0	0	22	0	0	0	0	0	Injected-979	Injected	979
Injected-979_R2_anticodon_sorted.tsv	tRNA	Mus_musculus	Arg-TCT-1-intron	Arg	TCT	1	intron	6	C	22	0	0	0	22	0	0	0	0	0	Injected-979	Injected	979
Injected-979_R2_anticodon_sorted.tsv	tRNA	Mus_musculus	Arg-TCT-1-intron	Arg	TCT	1	intron	7	G	22	0	0	0	0	22	0	0	0	0	Injected-979	Injected	979
Injected-979_R2_anticodon_sorted.tsv	tRNA	Mus_musculus	Arg-TCT-1-intron	Arg	TCT	1	intron	8	T	22	0	0.0435	0	0	0	22	0	0	0	Injected-979	Injected	979
Injected-979_R2_anticodon_sorted.tsv	tRNA	Mus_musculus	Arg-TCT-1-intron	Arg	TCT	1	intron	9	G	23	0.0435	0.0417	0	0	22	1	0	0	0	Injected-979	Injected	979
Injected-979_R2_anticodon_sorted.tsv	tRNA	Mus_musculus	Arg-TCT-1-intron	Arg	TCT	1	intron	10	G	24	0	0	0	0	24	0	0	0	0	Injected-979	Injected	979
Injected-979_R2_anticodon_sorted.tsv	tRNA	Mus_musculus	Arg-TCT-1-intron	Arg	TCT	1	intron	11	C	24	0	0	0	24	0	0	0	0	0	Injected-979	Injected	979
Injected-979_R2_anticodon_sorted.tsv	tRNA	Mus_musculus	Arg-TCT-1-intron	Arg	TCT	1	intron	12	G	24	0	0	0	0	24	0	0	0	0	Injected-979	Injected	979
Injected-979_R2_anticodon_sorted.tsv	tRNA	Mus_musculus	Arg-TCT-1-intron	Arg	TCT	1	intron	13	C	24	0	0	0	24	0	0	0	0	0	Injected-979	Injected	979
Injected-979_R2_anticodon_sorted.tsv	tRNA	Mus_musculus	Arg-TCT-1-intron	Arg	TCT	1	intron	14	A	24	0	0	24	0	0	0	0	0	0	Injected-979	Injected	979
Injected-979_R2_anticodon_sorted.tsv	tRNA	Mus_musculus	Arg-TCT-1-intron	Arg	TCT	1	intron	15	A	24	0	0	24	0	0	0	0	0	0	Injected-979	Injected	979
Injected-979_R2_anticodon_sorted.tsv	tRNA	Mus_musculus	Arg-TCT-1-intron	Arg	TCT	1	intron	16	T	24	0	0	0	0	0	24	0	0	0	Injected-979	Injected	979
Injected-979_R2_anticodon_sorted.tsv	tRNA	Mus_musculus	Arg-TCT-1-intron	Arg	TCT	1	intron	17	G	24	0	0	0	0	24	0	0	0	0	Injected-979	Injected	979
Injected-979_R2_anticodon_sorted.tsv	tRNA	Mus_musculus	Arg-TCT-1-intron	Arg	TCT	1	intron	18	G	24	0	0	0	0	24	0	0	0	0	Injected-979	Injected	979
Injected-979_R2_anticodon_sorted.tsv	tRNA	Mus_musculus	Arg-TCT-1-intron	Arg	TCT	1	intron	19	A	24	0	0	24	0	0	0	0	0	0	Injected-979	Injected	979
Injected-979_R2_anticodon_sorted.tsv	tRNA	Mus_musculus	Arg-TCT-1-intron	Arg	TCT	1	intron	20	T	24	0	0.04	0	0	0	24	0	0	0	Injected-979	Injected	979
Injected-979_R2_anticodon_sorted.tsv	tRNA	Mus_musculus	Arg-TCT-1-intron	Arg	TCT	1	intron	21	A	25	0	0	25	0	0	0	0	0	0	Injected-979	Injected	979
Injected-979_R2_anticodon_sorted.tsv	tRNA	Mus_musculus	Arg-TCT-1-intron	Arg	TCT	1	intron	22	G	25	0	0	0	0	25	0	0	0	0	Injected-979	Injected	979
Injected-979_R2_anticodon_sorted.tsv	tRNA	Mus_musculus	Arg-TCT-1-intron	Arg	TCT	1	intron	23	C	25	0	0	0	25	0	0	0	0	0	Injected-979	Injected	979
Injected-979_R2_anticodon_sorted.tsv	tRNA	Mus_musculus	Arg-TCT-1-intron	Arg	TCT	1	intron	24	G	25	0	0	0	0	25	0	0	0	0	Injected-979	Injected	979
Injected-979_R2_anticodon_sorted.tsv	tRNA	Mus_musculus	Arg-TCT-1-intron	Arg	TCT	1	intron	25	C	25	0	0	0	25	0	0	0	0	0	Injected-979	Injected	979
Injected-979_R2_anticodon_sorted.tsv	tRNA	Mus_musculus	Arg-TCT-1-intron	Arg	TCT	1	intron	26	A	25	0	0	25	0	0	0	0	0	0	Injected-979	Injected	979
Injected-979_R2_anticodon_sorted.tsv	tRNA	Mus_musculus	Arg-TCT-1-intron	Arg	TCT	1	intron	27	T	25	0	0	0	0	0	25	0	0	0	Injected-979	Injected	979
Injected-979_R2_anticodon_sorted.tsv	tRNA	Mus_musculus	Arg-TCT-1-intron	Arg	TCT	1	intron	28	T	25	0	0.0741	0	0	0	25	0	0	0	Injected-979	Injected	979
Injected-979_R2_anticodon_sorted.tsv	tRNA	Mus_musculus	Arg-TCT-1-intron	Arg	TCT	1	intron	29	G	27	0	0	0	0	27	0	0	0	0	Injected-979	Injected	979
Injected-979_R2_anticodon_sorted.tsv	tRNA	Mus_musculus	Arg-TCT-1-intron	Arg	TCT	1	intron	30	G	27	0	0	0	0	27	0	0	0	0	Injected-979	Injected	979
Injected-979_R2_anticodon_sorted.tsv	tRNA	Mus_musculus	Arg-TCT-1-intron	Arg	TCT	1	intron	31	A	27	0	0	27	0	0	0	0	0	0	Injected-979	Injected	979
Injected-979_R2_anticodon_sorted.tsv	tRNA	Mus_musculus	Arg-TCT-1-intron	Arg	TCT	1	intron	32	C	27	0	0	0	27	0	0	0	0	0	Injected-979	Injected	979
Injected-979_R2_anticodon_sorted.tsv	tRNA	Mus_musculus	Arg-TCT-1-intron	Arg	TCT	1	intron	33	T	27	0	0	0	0	0	27	0	0	0	Injected-979	Injected	979
Injected-979_R2_anticodon_sorted.tsv	tRNA	Mus_musculus	Arg-TCT-1-intron	Arg	TCT	1	intron	34	T	27	0	0	0	0	0	27	0	0	0	Injected-979	Injected	979
Injected-979_R2_anticodon_sorted.tsv	tRNA	Mus_musculus	Arg-TCT-1-intron	Arg	TCT	1	intron	35	C	27	0	0	0	27	0	0	0	0	0	Injected-979	Injected	979
Injected-979_R2_anticodon_sorted.tsv	tRNA	Mus_musculus	Arg-TCT-1-intron	Arg	TCT	1	intron	36	T	27	0	0	0	0	0	27	0	0	0	Injected-979	Injected	979
Injected-979_R2_anticodon_sorted.tsv	tRNA	Mus_musculus	Arg-TCT-1-intron	Arg	TCT	1	intron	37	A	27	0	0	27	0	0	0	0	0	0	Injected-979	Injected	979
Injected-979_R2_anticodon_sorted.tsv	tRNA	Mus_musculus	Arg-TCT-1-intron	Arg	TCT	1	intron	38	G	27	0	0	0	0	27	0	0	0	0	Injected-979	Injected	979
Injected-979_R2_anticodon_sorted.tsv	tRNA	Mus_musculus	Arg-TCT-1-intron	Arg	TCT	1	intron	39	A	27	0	0	27	0	0	0	0	0	0	Injected-979	Injected	979
Injected-979_R2_anticodon_sorted.tsv	tRNA	Mus_musculus	Arg-TCT-1-intron	Arg	TCT	1	intron	40	G	27	0	0	0	0	26	0	0	1	0	Injected-979	Injected	979
Injected-979_R2_anticodon_sorted.tsv	tRNA	Mus_musculus	Arg-TCT-1-intron	Arg	TCT	1	intron	41	G	27	0	0	0	0	27	0	0	0	0	Injected-979	Injected	979
Injected-979_R2_anticodon_sorted.tsv	tRNA	Mus_musculus	Arg-TCT-1-intron	Arg	TCT	1	intron	42	C	27	0	0	0	27	0	0	0	0	0	Injected-979	Injected	979
Injected-979_R2_anticodon_sorted.tsv	tRNA	Mus_musculus	Arg-TCT-1-intron	Arg	TCT	1	intron	43	T	27	0	0	0	0	0	27	0	0	0	Injected-979	Injected	979
Injected-979_R2_anticodon_sorted.tsv	tRNA	Mus_musculus	Arg-TCT-1-intron	Arg	TCT	1	intron	44	G	27	0	0	0	0	27	0	0	0	0	Injected-979	Injected	979
Injected-979_R2_anticodon_sorted.tsv	tRNA	Mus_musculus	Arg-TCT-1-intron	Arg	TCT	1	intron	45	A	27	0	0	27	0	0	0	0	0	0	Injected-979	Injected	979
Injected-979_R2_anticodon_sorted.tsv	tRNA	Mus_musculus	Arg-TCT-1-intron	Arg	TCT	1	intron	46	A	27	0	0	27	0	0	0	0	0	0	Injected-979	Injected	979
Injected-979_R2_anticodon_sorted.tsv	tRNA	Mus_musculus	Arg-TCT-1-intron	Arg	TCT	1	intron	47	G	27	0	0	0	0	27	0	0	0	0	Injected-979	Injected	979
Injected-979_R2_anticodon_sorted.tsv	tRNA	Mus_musculus	Arg-TCT-1-intron	Arg	TCT	1	intron	48	G	27	0	0	0	0	27	0	0	0	0	Injected-979	Injected	979
Injected-979_R2_anticodon_sorted.tsv	tRNA	Mus_musculus	Arg-TCT-1-intron	Arg	TCT	1	intron	49	C	27	0	-0.1739	0	27	0	0	0	0	0	Injected-979	Injected	979
Injected-979_R2_anticodon_sorted.tsv	tRNA	Mus_musculus	Arg-TCT-1-intron	Arg	TCT	1	intron	50	A	23	0	0	23	0	0	0	0	0	0	Injected-979	Injected	979
Injected-979_R2_anticodon_sorted.tsv	tRNA	Mus_musculus	Arg-TCT-1-intron	Arg	TCT	1	intron	51	T	23	0	0	0	0	0	23	0	0	0	Injected-979	Injected	979
Injected-979_R2_anticodon_sorted.tsv	tRNA	Mus_musculus	Arg-TCT-1-intron	Arg	TCT	1	intron	52	T	23	0	0	0	0	0	23	0	0	0	Injected-979	Injected	979
Injected-979_R2_anticodon_sorted.tsv	tRNA	Mus_musculus	Arg-TCT-1-intron	Arg	TCT	1	intron	53	C	23	0	0	0	23	0	0	0	0	0	Injected-979	Injected	979
Injected-979_R2_anticodon_sorted.tsv	tRNA	Mus_musculus	Arg-TCT-1-intron	Arg	TCT	1	intron	54	A	23	0	0	23	0	0	0	0	0	0	Injected-979	Injected	979
Injected-979_R2_anticodon_sorted.tsv	tRNA	Mus_musculus	Arg-TCT-1-intron	Arg	TCT	1	intron	55	A	23	0	0	23	0	0	0	0	0	0	Injected-979	Injected	979
Injected-979_R2_anticodon_sorted.tsv	tRNA	Mus_musculus	Arg-TCT-1-intron	Arg	TCT	1	intron	56	A	23	0	0	23	0	0	0	0	0	0	Injected-979	Injected	979
Injected-979_R2_anticodon_sorted.tsv	tRNA	Mus_musculus	Arg-TCT-1-intron	Arg	TCT	1	intron	57	G	23	0	0	0	0	23	0	0	0	0	Injected-979	Injected	979
Injected-979_R2_anticodon_sorted.tsv	tRNA	Mus_musculus	Arg-TCT-1-intron	Arg	TCT	1	intron	58	G	23	0	0	0	0	23	0	0	0	0	Injected-979	Injected	979
Injected-979_R2_anticodon_sorted.tsv	tRNA	Mus_musculus	Arg-TCT-1-intron	Arg	TCT	1	intron	59	T	23	0	0	0	0	0	23	0	0	0	Injected-979	Injected	979
Injected-979_R2_anticodon_sorted.tsv	tRNA	Mus_musculus	Arg-TCT-1-intron	Arg	TCT	1	intron	60	T	23	0	0	0	0	0	23	0	0	0	Injected-979	Injected	979
Injected-979_R2_anticodon_sorted.tsv	tRNA	Mus_musculus	Arg-TCT-1-intron	Arg	TCT	1	intron	61	C	23	0	0	0	23	0	0	0	0	0	Injected-979	Injected	979
Injected-979_R2_anticodon_sorted.tsv	tRNA	Mus_musculus	Arg-TCT-1-intron	Arg	TCT	1	intron	62	C	23	0	0	0	23	0	0	0	0	0	Injected-979	Injected	979
Injected-979_R2_anticodon_sorted.tsv	tRNA	Mus_musculus	Arg-TCT-1-intron	Arg	TCT	1	intron	63	G	23	0	0	0	0	23	0	0	0	0	Injected-979	Injected	979
Injected-979_R2_anticodon_sorted.tsv	tRNA	Mus_musculus	Arg-TCT-1-intron	Arg	TCT	1	intron	64	G	23	0	0	0	0	23	0	0	0	0	Injected-979	Injected	979
Injected-979_R2_anticodon_sorted.tsv	tRNA	Mus_musculus	Arg-TCT-1-intron	Arg	TCT	1	intron	65	G	23	0	0	0	0	23	0	0	0	0	Injected-979	Injected	979
Injected-979_R2_anticodon_sorted.tsv	tRNA	Mus_musculus	Arg-TCT-1-intron	Arg	TCT	1	intron	66	T	23	0	0	0	0	0	23	0	0	0	Injected-979	Injected	979
Injected-979_R2_anticodon_sorted.tsv	tRNA	Mus_musculus	Arg-TCT-1-intron	Arg	TCT	1	intron	67	T	23	0	0	0	0	0	23	0	0	0	Injected-979	Injected	979
Injected-979_R2_anticodon_sorted.tsv	tRNA	Mus_musculus	Arg-TCT-1-intron	Arg	TCT	1	intron	68	C	23	0	0	0	23	0	0	0	0	0	Injected-979	Injected	979
Injected-979_R2_anticodon_sorted.tsv	tRNA	Mus_musculus	Arg-TCT-1-intron	Arg	TCT	1	intron	69	G	23	0	0	0	0	22	0	0	1	0	Injected-979	Injected	979
Injected-979_R2_anticodon_sorted.tsv	tRNA	Mus_musculus	Arg-TCT-1-intron	Arg	TCT	1	intron	70	A	23	0.8261	0	3	0	11	8	0	1	0	Injected-979	Injected	979
Injected-979_R2_anticodon_sorted.tsv	tRNA	Mus_musculus	Arg-TCT-1-intron	Arg	TCT	1	intron	71	G	23	0	0	0	0	23	0	0	0	0	Injected-979	Injected	979
Injected-979_R2_anticodon_sorted.tsv	tRNA	Mus_musculus	Arg-TCT-1-intron	Arg	TCT	1	intron	72	T	23	0	0	0	0	0	23	0	0	0	Injected-979	Injected	979
Injected-979_R2_anticodon_sorted.tsv	tRNA	Mus_musculus	Arg-TCT-1-intron	Arg	TCT	1	intron	73	C	23	0	0	0	23	0	0	0	0	0	Injected-979	Injected	979
Injected-979_R2_anticodon_sorted.tsv	tRNA	Mus_musculus	Arg-TCT-1-intron	Arg	TCT	1	intron	74	C	23	0	0	0	23	0	0	0	0	0	Injected-979	Injected	979
Injected-979_R2_anticodon_sorted.tsv	tRNA	Mus_musculus	Arg-TCT-1-intron	Arg	TCT	1	intron	75	C	23	0	0	0	23	0	0	0	0	0	Injected-979	Injected	979
Injected-979_R2_anticodon_sorted.tsv	tRNA	Mus_musculus	Arg-TCT-1-intron	Arg	TCT	1	intron	76	G	23	0	0	0	0	23	0	0	0	0	Injected-979	Injected	979
Injected-979_R2_anticodon_sorted.tsv	tRNA	Mus_musculus	Arg-TCT-1-intron	Arg	TCT	1	intron	77	G	23	0	0	0	0	23	0	0	0	0	Injected-979	Injected	979
Injected-979_R2_anticodon_sorted.tsv	tRNA	Mus_musculus	Arg-TCT-1-intron	Arg	TCT	1	intron	78	C	23	0	0	0	23	0	0	0	0	0	Injected-979	Injected	979
Injected-979_R2_anticodon_sorted.tsv	tRNA	Mus_musculus	Arg-TCT-1-intron	Arg	TCT	1	intron	79	G	23	0	0	0	0	23	0	0	0	0	Injected-979	Injected	979
Injected-979_R2_anticodon_sorted.tsv	tRNA	Mus_musculus	Arg-TCT-1-intron	Arg	TCT	1	intron	80	G	23	0	0	0	0	23	0	0	0	0	Injected-979	Injected	979
Injected-979_R2_anticodon_sorted.tsv	tRNA	Mus_musculus	Arg-TCT-1-intron	Arg	TCT	1	intron	81	A	23	0	0	23	0	0	0	0	0	0	Injected-979	Injected	979
Injected-979_R2_anticodon_sorted.tsv	tRNA	Mus_musculus	Arg-TCT-1-intron	Arg	TCT	1	intron	82	G	23	0	0	0	0	23	0	0	0	0	Injected-979	Injected	979
Injected-979_R2_anticodon_sorted.tsv	tRNA	Mus_musculus	Arg-TCT-1-intron	Arg	TCT	1	intron	83	T	23	0	0	0	0	0	23	0	0	0	Injected-979	Injected	979
Injected-979_R2_anticodon_sorted.tsv	tRNA	Mus_musculus	Arg-TCT-1-intron	Arg	TCT	1	intron	84	C	23	0	0	0	23	0	0	0	0	0	Injected-979	Injected	979
Injected-979_R2_anticodon_sorted.tsv	tRNA	Mus_musculus	Arg-TCT-1-intron	Arg	TCT	1	intron	85	G	23	0	-22	0	0	23	0	0	0	0	Injected-979	Injected	979
Uninjected-584_R2_anticodon_sorted.tsv	tRNA	Mus_musculus	Arg-TCT-1	Arg	TCT	1	NA	1	G	1794	0	0.0011	0	0	1794	0	0	0	0	Uninjected-584	Uninjected	584
Uninjected-584_R2_anticodon_sorted.tsv	tRNA	Mus_musculus	Arg-TCT-1	Arg	TCT	1	NA	2	G	1796	0	0.0066	0	0	1796	0	0	0	0	Uninjected-584	Uninjected	584
Uninjected-584_R2_anticodon_sorted.tsv	tRNA	Mus_musculus	Arg-TCT-1	Arg	TCT	1	NA	3	C	1808	0	0.0022	0	1808	0	0	0	0	0	Uninjected-584	Uninjected	584
Uninjected-584_R2_anticodon_sorted.tsv	tRNA	Mus_musculus	Arg-TCT-1	Arg	TCT	1	NA	4	T	1812	0.0028	0.0088	0	0	5	1807	0	0	0	Uninjected-584	Uninjected	584
Uninjected-584_R2_anticodon_sorted.tsv	tRNA	Mus_musculus	Arg-TCT-1	Arg	TCT	1	NA	5	C	1828	0	0.0016	0	1828	0	0	0	0	0	Uninjected-584	Uninjected	584
Uninjected-584_R2_anticodon_sorted.tsv	tRNA	Mus_musculus	Arg-TCT-1	Arg	TCT	1	NA	6	C	1831	0.0005	0.007	0	1830	0	1	0	0	0	Uninjected-584	Uninjected	584
Uninjected-584_R2_anticodon_sorted.tsv	tRNA	Mus_musculus	Arg-TCT-1	Arg	TCT	1	NA	7	G	1844	0.0222	0.1833	3	28	1773	10	0	28	2	Uninjected-584	Uninjected	584
Uninjected-584_R2_anticodon_sorted.tsv	tRNA	Mus_musculus	Arg-TCT-1	Arg	TCT	1	NA	8	T	2258	0.0044	0.0957	0	3	7	2246	0	1	1	Uninjected-584	Uninjected	584
Uninjected-584_R2_anticodon_sorted.tsv	tRNA	Mus_musculus	Arg-TCT-1	Arg	TCT	1	NA	9	G	2497	0.1938	0.3759	39	91	1923	354	1	85	4	Uninjected-584	Uninjected	584
Uninjected-584_R2_anticodon_sorted.tsv	tRNA	Mus_musculus	Arg-TCT-1	Arg	TCT	1	NA	10	G	4001	0.004	0.0246	15	0	3982	1	0	1	2	Uninjected-584	Uninjected	584
Uninjected-584_R2_anticodon_sorted.tsv	tRNA	Mus_musculus	Arg-TCT-1	Arg	TCT	1	NA	11	C	4102	0.0022	0.001	0	4093	0	9	0	0	0	Uninjected-584	Uninjected	584
Uninjected-584_R2_anticodon_sorted.tsv	tRNA	Mus_musculus	Arg-TCT-1	Arg	TCT	1	NA	12	G	4106	0.0007	0.0056	2	1	4103	0	0	0	0	Uninjected-584	Uninjected	584
Uninjected-584_R2_anticodon_sorted.tsv	tRNA	Mus_musculus	Arg-TCT-1	Arg	TCT	1	NA	13	C	4129	0.001	0.0005	2	4125	0	2	0	0	0	Uninjected-584	Uninjected	584
Uninjected-584_R2_anticodon_sorted.tsv	tRNA	Mus_musculus	Arg-TCT-1	Arg	TCT	1	NA	14	A	4131	0.0002	0.0012	4128	0	1	0	0	2	0	Uninjected-584	Uninjected	584
Uninjected-584_R2_anticodon_sorted.tsv	tRNA	Mus_musculus	Arg-TCT-1	Arg	TCT	1	NA	15	A	4136	0	0.007	4135	0	0	0	0	1	0	Uninjected-584	Uninjected	584
Uninjected-584_R2_anticodon_sorted.tsv	tRNA	Mus_musculus	Arg-TCT-1	Arg	TCT	1	NA	16	T	4165	0.0038	0.0244	0	8	8	4130	0	18	1	Uninjected-584	Uninjected	584
Uninjected-584_R2_anticodon_sorted.tsv	tRNA	Mus_musculus	Arg-TCT-1	Arg	TCT	1	NA	17	G	4269	0.0026	0.0123	8	2	4211	1	0	45	2	Uninjected-584	Uninjected	584
Uninjected-584_R2_anticodon_sorted.tsv	tRNA	Mus_musculus	Arg-TCT-1	Arg	TCT	1	NA	18	G	4322	0.0076	0.0226	10	10	4275	13	0	14	0	Uninjected-584	Uninjected	584
Uninjected-584_R2_anticodon_sorted.tsv	tRNA	Mus_musculus	Arg-TCT-1	Arg	TCT	1	NA	19	A	4422	0.002	0.0171	4399	0	6	3	0	13	1	Uninjected-584	Uninjected	584
Uninjected-584_R2_anticodon_sorted.tsv	tRNA	Mus_musculus	Arg-TCT-1	Arg	TCT	1	NA	20	T	4499	0.0102	0.0217	0	27	19	4445	0	7	1	Uninjected-584	Uninjected	584
Uninjected-584_R2_anticodon_sorted.tsv	tRNA	Mus_musculus	Arg-TCT-1	Arg	TCT	1	NA	21	A	4599	0.0002	0.0009	4598	0	1	0	0	0	0	Uninjected-584	Uninjected	584
Uninjected-584_R2_anticodon_sorted.tsv	tRNA	Mus_musculus	Arg-TCT-1	Arg	TCT	1	NA	22	G	4603	0.0028	0.0039	7	4	4590	2	0	0	0	Uninjected-584	Uninjected	584
Uninjected-584_R2_anticodon_sorted.tsv	tRNA	Mus_musculus	Arg-TCT-1	Arg	TCT	1	NA	23	C	4621	0.0011	0.0017	4	4616	0	1	0	0	0	Uninjected-584	Uninjected	584
Uninjected-584_R2_anticodon_sorted.tsv	tRNA	Mus_musculus	Arg-TCT-1	Arg	TCT	1	NA	24	G	4629	0.0002	0.0002	1	0	4628	0	0	0	0	Uninjected-584	Uninjected	584
Uninjected-584_R2_anticodon_sorted.tsv	tRNA	Mus_musculus	Arg-TCT-1	Arg	TCT	1	NA	25	C	4630	0.0004	0.0006	1	4628	0	1	0	0	0	Uninjected-584	Uninjected	584
Uninjected-584_R2_anticodon_sorted.tsv	tRNA	Mus_musculus	Arg-TCT-1	Arg	TCT	1	NA	26	A	4633	0.0009	0.0013	4629	0	4	0	0	0	0	Uninjected-584	Uninjected	584
Uninjected-584_R2_anticodon_sorted.tsv	tRNA	Mus_musculus	Arg-TCT-1	Arg	TCT	1	NA	27	T	4639	0.0013	0.0009	0	0	6	4633	0	0	0	Uninjected-584	Uninjected	584
Uninjected-584_R2_anticodon_sorted.tsv	tRNA	Mus_musculus	Arg-TCT-1	Arg	TCT	1	NA	28	T	4643	0.0026	0.0019	0	0	12	4629	0	2	0	Uninjected-584	Uninjected	584
Uninjected-584_R2_anticodon_sorted.tsv	tRNA	Mus_musculus	Arg-TCT-1	Arg	TCT	1	NA	29	G	4652	0.0002	0.0106	0	0	4633	1	0	18	0	Uninjected-584	Uninjected	584
Uninjected-584_R2_anticodon_sorted.tsv	tRNA	Mus_musculus	Arg-TCT-1	Arg	TCT	1	NA	30	G	4702	0	0.0269	0	0	4700	0	0	2	0	Uninjected-584	Uninjected	584
Uninjected-584_R2_anticodon_sorted.tsv	tRNA	Mus_musculus	Arg-TCT-1	Arg	TCT	1	NA	31	A	4832	0.0021	0.0706	4815	0	9	1	0	7	0	Uninjected-584	Uninjected	584
Uninjected-584_R2_anticodon_sorted.tsv	tRNA	Mus_musculus	Arg-TCT-1	Arg	TCT	1	NA	32	C	5199	0.8684	-0.0008	161	664	242	4112	0	16	4	Uninjected-584	Uninjected	584
Uninjected-584_R2_anticodon_sorted.tsv	tRNA	Mus_musculus	Arg-TCT-1	Arg	TCT	1	NA	33	T	5195	0.0008	0.0071	0	0	4	5186	0	5	0	Uninjected-584	Uninjected	584
Uninjected-584_R2_anticodon_sorted.tsv	tRNA	Mus_musculus	Arg-TCT-1	Arg	TCT	1	NA	34	T	5232	0.0174	-0.0071	4	81	6	5099	0	5	37	Uninjected-584	Uninjected	584
Uninjected-584_R2_anticodon_sorted.tsv	tRNA	Mus_musculus	Arg-TCT-1	Arg	TCT	1	NA	35	C	5195	0.0008	0	1	5191	0	3	0	0	0	Uninjected-584	Uninjected	584
Uninjected-584_R2_anticodon_sorted.tsv	tRNA	Mus_musculus	Arg-TCT-1	Arg	TCT	1	NA	36	T	5195	0.0004	0	0	0	2	5193	0	0	0	Uninjected-584	Uninjected	584
Uninjected-584_R2_anticodon_sorted.tsv	tRNA	Mus_musculus	Arg-TCT-1	Arg	TCT	1	NA	37	A	5195	0.0004	0	5193	0	2	0	0	0	0	Uninjected-584	Uninjected	584
Uninjected-584_R2_anticodon_sorted.tsv	tRNA	Mus_musculus	Arg-TCT-1	Arg	TCT	1	NA	38	A	5195	0.0002	-0.001	5194	0	1	0	0	0	0	Uninjected-584	Uninjected	584
Uninjected-584_R2_anticodon_sorted.tsv	tRNA	Mus_musculus	Arg-TCT-1	Arg	TCT	1	NA	39	T	5190	0.0004	-0.0002	0	0	2	5186	0	1	1	Uninjected-584	Uninjected	584
Uninjected-584_R2_anticodon_sorted.tsv	tRNA	Mus_musculus	Arg-TCT-1	Arg	TCT	1	NA	40	T	5189	0.0008	0	0	0	4	5185	0	0	0	Uninjected-584	Uninjected	584
Uninjected-584_R2_anticodon_sorted.tsv	tRNA	Mus_musculus	Arg-TCT-1	Arg	TCT	1	NA	41	C	5189	0.0006	0	2	5186	0	1	0	0	0	Uninjected-584	Uninjected	584
Uninjected-584_R2_anticodon_sorted.tsv	tRNA	Mus_musculus	Arg-TCT-1	Arg	TCT	1	NA	42	A	5189	0.0002	0	5188	0	1	0	0	0	0	Uninjected-584	Uninjected	584
Uninjected-584_R2_anticodon_sorted.tsv	tRNA	Mus_musculus	Arg-TCT-1	Arg	TCT	1	NA	43	A	5189	0.0002	0	5188	0	1	0	0	0	0	Uninjected-584	Uninjected	584
Uninjected-584_R2_anticodon_sorted.tsv	tRNA	Mus_musculus	Arg-TCT-1	Arg	TCT	1	NA	44	A	5189	0.0004	0	5186	1	1	0	1	0	0	Uninjected-584	Uninjected	584
Uninjected-584_R2_anticodon_sorted.tsv	tRNA	Mus_musculus	Arg-TCT-1	Arg	TCT	1	NA	45	G	5189	0.0002	0	1	0	5187	0	0	1	0	Uninjected-584	Uninjected	584
Uninjected-584_R2_anticodon_sorted.tsv	tRNA	Mus_musculus	Arg-TCT-1	Arg	TCT	1	NA	46	G	5189	0.0004	-0.0002	1	1	5187	0	0	0	0	Uninjected-584	Uninjected	584
Uninjected-584_R2_anticodon_sorted.tsv	tRNA	Mus_musculus	Arg-TCT-1	Arg	TCT	1	NA	47	T	5188	0.0017	0	0	4	5	5179	0	0	0	Uninjected-584	Uninjected	584
Uninjected-584_R2_anticodon_sorted.tsv	tRNA	Mus_musculus	Arg-TCT-1	Arg	TCT	1	NA	48	T	5188	0.0044	0	0	20	3	5165	0	0	0	Uninjected-584	Uninjected	584
Uninjected-584_R2_anticodon_sorted.tsv	tRNA	Mus_musculus	Arg-TCT-1	Arg	TCT	1	NA	49	C	5188	0	0	0	5188	0	0	0	0	0	Uninjected-584	Uninjected	584
Uninjected-584_R2_anticodon_sorted.tsv	tRNA	Mus_musculus	Arg-TCT-1	Arg	TCT	1	NA	50	C	5188	0.0002	0	0	5187	0	1	0	0	0	Uninjected-584	Uninjected	584
Uninjected-584_R2_anticodon_sorted.tsv	tRNA	Mus_musculus	Arg-TCT-1	Arg	TCT	1	NA	51	G	5188	0	0.0004	0	0	5187	0	0	1	0	Uninjected-584	Uninjected	584
Uninjected-584_R2_anticodon_sorted.tsv	tRNA	Mus_musculus	Arg-TCT-1	Arg	TCT	1	NA	52	G	5190	0	-0.0037	0	0	5186	0	0	2	2	Uninjected-584	Uninjected	584
Uninjected-584_R2_anticodon_sorted.tsv	tRNA	Mus_musculus	Arg-TCT-1	Arg	TCT	1	NA	53	G	5171	0	-0.0004	0	0	5158	0	0	12	1	Uninjected-584	Uninjected	584
Uninjected-584_R2_anticodon_sorted.tsv	tRNA	Mus_musculus	Arg-TCT-1	Arg	TCT	1	NA	54	T	5169	0.0002	0.0002	0	0	1	5154	0	14	0	Uninjected-584	Uninjected	584
Uninjected-584_R2_anticodon_sorted.tsv	tRNA	Mus_musculus	Arg-TCT-1	Arg	TCT	1	NA	55	T	5170	0.0004	-0.0004	1	0	1	5149	1	17	1	Uninjected-584	Uninjected	584
Uninjected-584_R2_anticodon_sorted.tsv	tRNA	Mus_musculus	Arg-TCT-1	Arg	TCT	1	NA	56	C	5168	0.0006	-0.0006	0	5148	0	3	0	17	0	Uninjected-584	Uninjected	584
Uninjected-584_R2_anticodon_sorted.tsv	tRNA	Mus_musculus	Arg-TCT-1	Arg	TCT	1	NA	57	G	5165	0	-0.0004	0	0	4876	0	8	281	0	Uninjected-584	Uninjected	584
Uninjected-584_R2_anticodon_sorted.tsv	tRNA	Mus_musculus	Arg-TCT-1	Arg	TCT	1	NA	58	A	5163	0.8299	0.0002	459	29	2596	1660	1	418	0	Uninjected-584	Uninjected	584
Uninjected-584_R2_anticodon_sorted.tsv	tRNA	Mus_musculus	Arg-TCT-1	Arg	TCT	1	NA	59	G	5164	0.0015	-0.0002	0	0	5149	8	4	2	1	Uninjected-584	Uninjected	584
Uninjected-584_R2_anticodon_sorted.tsv	tRNA	Mus_musculus	Arg-TCT-1	Arg	TCT	1	NA	60	T	5163	0.0008	0	0	2	2	5156	2	1	0	Uninjected-584	Uninjected	584
Uninjected-584_R2_anticodon_sorted.tsv	tRNA	Mus_musculus	Arg-TCT-1	Arg	TCT	1	NA	61	C	5163	0.0002	0	1	5162	0	0	0	0	0	Uninjected-584	Uninjected	584
Uninjected-584_R2_anticodon_sorted.tsv	tRNA	Mus_musculus	Arg-TCT-1	Arg	TCT	1	NA	62	C	5163	0.0002	0	0	5162	1	0	0	0	0	Uninjected-584	Uninjected	584
Uninjected-584_R2_anticodon_sorted.tsv	tRNA	Mus_musculus	Arg-TCT-1	Arg	TCT	1	NA	63	C	5163	0.001	0	1	5158	0	4	0	0	0	Uninjected-584	Uninjected	584
Uninjected-584_R2_anticodon_sorted.tsv	tRNA	Mus_musculus	Arg-TCT-1	Arg	TCT	1	NA	64	G	5163	0.0004	0	1	0	5161	1	0	0	0	Uninjected-584	Uninjected	584
Uninjected-584_R2_anticodon_sorted.tsv	tRNA	Mus_musculus	Arg-TCT-1	Arg	TCT	1	NA	65	G	5163	0.0012	-0.0002	3	2	5157	1	0	0	0	Uninjected-584	Uninjected	584
Uninjected-584_R2_anticodon_sorted.tsv	tRNA	Mus_musculus	Arg-TCT-1	Arg	TCT	1	NA	66	C	5162	0.0012	-0.0002	4	5156	0	2	0	0	0	Uninjected-584	Uninjected	584
Uninjected-584_R2_anticodon_sorted.tsv	tRNA	Mus_musculus	Arg-TCT-1	Arg	TCT	1	NA	67	G	5161	0.0002	-0.0002	1	0	5160	0	0	0	0	Uninjected-584	Uninjected	584
Uninjected-584_R2_anticodon_sorted.tsv	tRNA	Mus_musculus	Arg-TCT-1	Arg	TCT	1	NA	68	G	5160	0.0004	-0.0004	2	0	5158	0	0	0	0	Uninjected-584	Uninjected	584
Uninjected-584_R2_anticodon_sorted.tsv	tRNA	Mus_musculus	Arg-TCT-1	Arg	TCT	1	NA	69	A	5158	0	0	5158	0	0	0	0	0	0	Uninjected-584	Uninjected	584
Uninjected-584_R2_anticodon_sorted.tsv	tRNA	Mus_musculus	Arg-TCT-1	Arg	TCT	1	NA	70	G	5158	0	-0.0004	0	0	5158	0	0	0	0	Uninjected-584	Uninjected	584
Uninjected-584_R2_anticodon_sorted.tsv	tRNA	Mus_musculus	Arg-TCT-1	Arg	TCT	1	NA	71	T	5156	0.001	-0.001	1	0	4	5151	0	0	0	Uninjected-584	Uninjected	584
Uninjected-584_R2_anticodon_sorted.tsv	tRNA	Mus_musculus	Arg-TCT-1	Arg	TCT	1	NA	72	C	5151	0.0002	-0.0234	1	5150	0	0	0	0	0	Uninjected-584	Uninjected	584
Uninjected-584_R2_anticodon_sorted.tsv	tRNA	Mus_musculus	Arg-TCT-1	Arg	TCT	1	NA	73	G	5033	0.0016	-0.0483	2	6	5025	0	0	0	0	Uninjected-584	Uninjected	584
Uninjected-584_R2_anticodon_sorted.tsv	tRNA	Mus_musculus	Arg-TCT-1	Arg	TCT	1	NA	74	C	4801	0	-0.5339	0	4801	0	0	0	0	0	Uninjected-584	Uninjected	584
Uninjected-584_R2_anticodon_sorted.tsv	tRNA	Mus_musculus	Arg-TCT-1	Arg	TCT	1	NA	75	C	3130	0	-0.3348	0	3130	0	0	0	0	0	Uninjected-584	Uninjected	584
Uninjected-584_R2_anticodon_sorted.tsv	tRNA	Mus_musculus	Arg-TCT-1	Arg	TCT	1	NA	76	A	2345	0	0	2345	0	0	0	0	0	0	Uninjected-584	Uninjected	584
Uninjected-584_R2_anticodon_sorted.tsv	tRNA	Mus_musculus	Arg-TCT-1-intron	Arg	TCT	1	intron	1	G	44	0	0	0	0	44	0	0	0	0	Uninjected-584	Uninjected	584
Uninjected-584_R2_anticodon_sorted.tsv	tRNA	Mus_musculus	Arg-TCT-1-intron	Arg	TCT	1	intron	2	G	44	0	0	0	0	44	0	0	0	0	Uninjected-584	Uninjected	584
Uninjected-584_R2_anticodon_sorted.tsv	tRNA	Mus_musculus	Arg-TCT-1-intron	Arg	TCT	1	intron	3	C	44	0	0	0	44	0	0	0	0	0	Uninjected-584	Uninjected	584
Uninjected-584_R2_anticodon_sorted.tsv	tRNA	Mus_musculus	Arg-TCT-1-intron	Arg	TCT	1	intron	4	T	44	0	0	0	0	0	44	0	0	0	Uninjected-584	Uninjected	584
Uninjected-584_R2_anticodon_sorted.tsv	tRNA	Mus_musculus	Arg-TCT-1-intron	Arg	TCT	1	intron	5	C	44	0	0	0	44	0	0	0	0	0	Uninjected-584	Uninjected	584
Uninjected-584_R2_anticodon_sorted.tsv	tRNA	Mus_musculus	Arg-TCT-1-intron	Arg	TCT	1	intron	6	C	44	0.0227	0	0	43	0	1	0	0	0	Uninjected-584	Uninjected	584
Uninjected-584_R2_anticodon_sorted.tsv	tRNA	Mus_musculus	Arg-TCT-1-intron	Arg	TCT	1	intron	7	G	44	0	0	0	0	44	0	0	0	0	Uninjected-584	Uninjected	584
Uninjected-584_R2_anticodon_sorted.tsv	tRNA	Mus_musculus	Arg-TCT-1-intron	Arg	TCT	1	intron	8	T	44	0	0	0	0	0	44	0	0	0	Uninjected-584	Uninjected	584
Uninjected-584_R2_anticodon_sorted.tsv	tRNA	Mus_musculus	Arg-TCT-1-intron	Arg	TCT	1	intron	9	G	44	0.0227	0	0	0	41	1	0	2	0	Uninjected-584	Uninjected	584
Uninjected-584_R2_anticodon_sorted.tsv	tRNA	Mus_musculus	Arg-TCT-1-intron	Arg	TCT	1	intron	10	G	44	0	0	0	0	44	0	0	0	0	Uninjected-584	Uninjected	584
Uninjected-584_R2_anticodon_sorted.tsv	tRNA	Mus_musculus	Arg-TCT-1-intron	Arg	TCT	1	intron	11	C	44	0	0	0	44	0	0	0	0	0	Uninjected-584	Uninjected	584
Uninjected-584_R2_anticodon_sorted.tsv	tRNA	Mus_musculus	Arg-TCT-1-intron	Arg	TCT	1	intron	12	G	44	0	0	0	0	44	0	0	0	0	Uninjected-584	Uninjected	584
Uninjected-584_R2_anticodon_sorted.tsv	tRNA	Mus_musculus	Arg-TCT-1-intron	Arg	TCT	1	intron	13	C	44	0	0	0	44	0	0	0	0	0	Uninjected-584	Uninjected	584
Uninjected-584_R2_anticodon_sorted.tsv	tRNA	Mus_musculus	Arg-TCT-1-intron	Arg	TCT	1	intron	14	A	44	0	0	44	0	0	0	0	0	0	Uninjected-584	Uninjected	584
Uninjected-584_R2_anticodon_sorted.tsv	tRNA	Mus_musculus	Arg-TCT-1-intron	Arg	TCT	1	intron	15	A	44	0	0	44	0	0	0	0	0	0	Uninjected-584	Uninjected	584
Uninjected-584_R2_anticodon_sorted.tsv	tRNA	Mus_musculus	Arg-TCT-1-intron	Arg	TCT	1	intron	16	T	44	0	0.0222	0	0	0	44	0	0	0	Uninjected-584	Uninjected	584
Uninjected-584_R2_anticodon_sorted.tsv	tRNA	Mus_musculus	Arg-TCT-1-intron	Arg	TCT	1	intron	17	G	45	0	0.0426	0	0	45	0	0	0	0	Uninjected-584	Uninjected	584
Uninjected-584_R2_anticodon_sorted.tsv	tRNA	Mus_musculus	Arg-TCT-1-intron	Arg	TCT	1	intron	18	G	47	0	0	0	0	47	0	0	0	0	Uninjected-584	Uninjected	584
Uninjected-584_R2_anticodon_sorted.tsv	tRNA	Mus_musculus	Arg-TCT-1-intron	Arg	TCT	1	intron	19	A	47	0	0	47	0	0	0	0	0	0	Uninjected-584	Uninjected	584
Uninjected-584_R2_anticodon_sorted.tsv	tRNA	Mus_musculus	Arg-TCT-1-intron	Arg	TCT	1	intron	20	T	47	0	0	0	0	0	47	0	0	0	Uninjected-584	Uninjected	584
Uninjected-584_R2_anticodon_sorted.tsv	tRNA	Mus_musculus	Arg-TCT-1-intron	Arg	TCT	1	intron	21	A	47	0	0	47	0	0	0	0	0	0	Uninjected-584	Uninjected	584
Uninjected-584_R2_anticodon_sorted.tsv	tRNA	Mus_musculus	Arg-TCT-1-intron	Arg	TCT	1	intron	22	G	47	0	0	0	0	47	0	0	0	0	Uninjected-584	Uninjected	584
Uninjected-584_R2_anticodon_sorted.tsv	tRNA	Mus_musculus	Arg-TCT-1-intron	Arg	TCT	1	intron	23	C	47	0	0	0	47	0	0	0	0	0	Uninjected-584	Uninjected	584
Uninjected-584_R2_anticodon_sorted.tsv	tRNA	Mus_musculus	Arg-TCT-1-intron	Arg	TCT	1	intron	24	G	47	0	0	0	0	47	0	0	0	0	Uninjected-584	Uninjected	584
Uninjected-584_R2_anticodon_sorted.tsv	tRNA	Mus_musculus	Arg-TCT-1-intron	Arg	TCT	1	intron	25	C	47	0	0	0	47	0	0	0	0	0	Uninjected-584	Uninjected	584
Uninjected-584_R2_anticodon_sorted.tsv	tRNA	Mus_musculus	Arg-TCT-1-intron	Arg	TCT	1	intron	26	A	47	0	0.0408	47	0	0	0	0	0	0	Uninjected-584	Uninjected	584
Uninjected-584_R2_anticodon_sorted.tsv	tRNA	Mus_musculus	Arg-TCT-1-intron	Arg	TCT	1	intron	27	T	49	0	0	0	0	0	49	0	0	0	Uninjected-584	Uninjected	584
Uninjected-584_R2_anticodon_sorted.tsv	tRNA	Mus_musculus	Arg-TCT-1-intron	Arg	TCT	1	intron	28	T	49	0	0	0	0	0	49	0	0	0	Uninjected-584	Uninjected	584
Uninjected-584_R2_anticodon_sorted.tsv	tRNA	Mus_musculus	Arg-TCT-1-intron	Arg	TCT	1	intron	29	G	49	0	0.02	0	0	49	0	0	0	0	Uninjected-584	Uninjected	584
Uninjected-584_R2_anticodon_sorted.tsv	tRNA	Mus_musculus	Arg-TCT-1-intron	Arg	TCT	1	intron	30	G	50	0	0	0	0	50	0	0	0	0	Uninjected-584	Uninjected	584
Uninjected-584_R2_anticodon_sorted.tsv	tRNA	Mus_musculus	Arg-TCT-1-intron	Arg	TCT	1	intron	31	A	50	0	0	50	0	0	0	0	0	0	Uninjected-584	Uninjected	584
Uninjected-584_R2_anticodon_sorted.tsv	tRNA	Mus_musculus	Arg-TCT-1-intron	Arg	TCT	1	intron	32	C	50	0	0	0	50	0	0	0	0	0	Uninjected-584	Uninjected	584
Uninjected-584_R2_anticodon_sorted.tsv	tRNA	Mus_musculus	Arg-TCT-1-intron	Arg	TCT	1	intron	33	T	50	0	0	0	0	0	50	0	0	0	Uninjected-584	Uninjected	584
Uninjected-584_R2_anticodon_sorted.tsv	tRNA	Mus_musculus	Arg-TCT-1-intron	Arg	TCT	1	intron	34	T	50	0	0	0	0	0	50	0	0	0	Uninjected-584	Uninjected	584
Uninjected-584_R2_anticodon_sorted.tsv	tRNA	Mus_musculus	Arg-TCT-1-intron	Arg	TCT	1	intron	35	C	50	0	0	0	50	0	0	0	0	0	Uninjected-584	Uninjected	584
Uninjected-584_R2_anticodon_sorted.tsv	tRNA	Mus_musculus	Arg-TCT-1-intron	Arg	TCT	1	intron	36	T	50	0.02	0	0	0	1	49	0	0	0	Uninjected-584	Uninjected	584
Uninjected-584_R2_anticodon_sorted.tsv	tRNA	Mus_musculus	Arg-TCT-1-intron	Arg	TCT	1	intron	37	A	50	0	0	47	0	0	0	0	3	0	Uninjected-584	Uninjected	584
Uninjected-584_R2_anticodon_sorted.tsv	tRNA	Mus_musculus	Arg-TCT-1-intron	Arg	TCT	1	intron	38	G	50	0	-0.0204	0	0	47	0	0	3	0	Uninjected-584	Uninjected	584
Uninjected-584_R2_anticodon_sorted.tsv	tRNA	Mus_musculus	Arg-TCT-1-intron	Arg	TCT	1	intron	39	A	49	0	0	49	0	0	0	0	0	0	Uninjected-584	Uninjected	584
Uninjected-584_R2_anticodon_sorted.tsv	tRNA	Mus_musculus	Arg-TCT-1-intron	Arg	TCT	1	intron	40	G	49	0	0	0	0	48	0	0	1	0	Uninjected-584	Uninjected	584
Uninjected-584_R2_anticodon_sorted.tsv	tRNA	Mus_musculus	Arg-TCT-1-intron	Arg	TCT	1	intron	41	G	49	0	0.02	0	0	48	0	0	1	0	Uninjected-584	Uninjected	584
Uninjected-584_R2_anticodon_sorted.tsv	tRNA	Mus_musculus	Arg-TCT-1-intron	Arg	TCT	1	intron	42	C	50	0	-0.0204	0	49	0	0	0	0	1	Uninjected-584	Uninjected	584
Uninjected-584_R2_anticodon_sorted.tsv	tRNA	Mus_musculus	Arg-TCT-1-intron	Arg	TCT	1	intron	43	T	49	0	0	0	0	0	49	0	0	0	Uninjected-584	Uninjected	584
Uninjected-584_R2_anticodon_sorted.tsv	tRNA	Mus_musculus	Arg-TCT-1-intron	Arg	TCT	1	intron	44	G	49	0	0	0	0	49	0	0	0	0	Uninjected-584	Uninjected	584
Uninjected-584_R2_anticodon_sorted.tsv	tRNA	Mus_musculus	Arg-TCT-1-intron	Arg	TCT	1	intron	45	A	49	0.0204	0	48	0	1	0	0	0	0	Uninjected-584	Uninjected	584
Uninjected-584_R2_anticodon_sorted.tsv	tRNA	Mus_musculus	Arg-TCT-1-intron	Arg	TCT	1	intron	46	A	49	0	0	49	0	0	0	0	0	0	Uninjected-584	Uninjected	584
Uninjected-584_R2_anticodon_sorted.tsv	tRNA	Mus_musculus	Arg-TCT-1-intron	Arg	TCT	1	intron	47	G	49	0	0	0	0	49	0	0	0	0	Uninjected-584	Uninjected	584
Uninjected-584_R2_anticodon_sorted.tsv	tRNA	Mus_musculus	Arg-TCT-1-intron	Arg	TCT	1	intron	48	G	49	0	0	0	0	49	0	0	0	0	Uninjected-584	Uninjected	584
Uninjected-584_R2_anticodon_sorted.tsv	tRNA	Mus_musculus	Arg-TCT-1-intron	Arg	TCT	1	intron	49	C	49	0	-0.1395	0	49	0	0	0	0	0	Uninjected-584	Uninjected	584
Uninjected-584_R2_anticodon_sorted.tsv	tRNA	Mus_musculus	Arg-TCT-1-intron	Arg	TCT	1	intron	50	A	43	0	0	43	0	0	0	0	0	0	Uninjected-584	Uninjected	584
Uninjected-584_R2_anticodon_sorted.tsv	tRNA	Mus_musculus	Arg-TCT-1-intron	Arg	TCT	1	intron	51	T	43	0	0	0	0	0	43	0	0	0	Uninjected-584	Uninjected	584
Uninjected-584_R2_anticodon_sorted.tsv	tRNA	Mus_musculus	Arg-TCT-1-intron	Arg	TCT	1	intron	52	T	43	0	0.0227	0	0	0	43	0	0	0	Uninjected-584	Uninjected	584
Uninjected-584_R2_anticodon_sorted.tsv	tRNA	Mus_musculus	Arg-TCT-1-intron	Arg	TCT	1	intron	53	C	44	0	-0.0233	0	43	0	0	0	0	1	Uninjected-584	Uninjected	584
Uninjected-584_R2_anticodon_sorted.tsv	tRNA	Mus_musculus	Arg-TCT-1-intron	Arg	TCT	1	intron	54	A	43	0	0	43	0	0	0	0	0	0	Uninjected-584	Uninjected	584
Uninjected-584_R2_anticodon_sorted.tsv	tRNA	Mus_musculus	Arg-TCT-1-intron	Arg	TCT	1	intron	55	A	43	0	0	43	0	0	0	0	0	0	Uninjected-584	Uninjected	584
Uninjected-584_R2_anticodon_sorted.tsv	tRNA	Mus_musculus	Arg-TCT-1-intron	Arg	TCT	1	intron	56	A	43	0	0	43	0	0	0	0	0	0	Uninjected-584	Uninjected	584
Uninjected-584_R2_anticodon_sorted.tsv	tRNA	Mus_musculus	Arg-TCT-1-intron	Arg	TCT	1	intron	57	G	43	0	0	0	0	43	0	0	0	0	Uninjected-584	Uninjected	584
Uninjected-584_R2_anticodon_sorted.tsv	tRNA	Mus_musculus	Arg-TCT-1-intron	Arg	TCT	1	intron	58	G	43	0	0	0	0	43	0	0	0	0	Uninjected-584	Uninjected	584
Uninjected-584_R2_anticodon_sorted.tsv	tRNA	Mus_musculus	Arg-TCT-1-intron	Arg	TCT	1	intron	59	T	43	0	0	0	0	0	43	0	0	0	Uninjected-584	Uninjected	584
Uninjected-584_R2_anticodon_sorted.tsv	tRNA	Mus_musculus	Arg-TCT-1-intron	Arg	TCT	1	intron	60	T	43	0	-0.0238	0	0	0	43	0	0	0	Uninjected-584	Uninjected	584
Uninjected-584_R2_anticodon_sorted.tsv	tRNA	Mus_musculus	Arg-TCT-1-intron	Arg	TCT	1	intron	61	C	42	0	0	0	42	0	0	0	0	0	Uninjected-584	Uninjected	584
Uninjected-584_R2_anticodon_sorted.tsv	tRNA	Mus_musculus	Arg-TCT-1-intron	Arg	TCT	1	intron	62	C	42	0.0238	0	1	41	0	0	0	0	0	Uninjected-584	Uninjected	584
Uninjected-584_R2_anticodon_sorted.tsv	tRNA	Mus_musculus	Arg-TCT-1-intron	Arg	TCT	1	intron	63	G	42	0	0	0	0	42	0	0	0	0	Uninjected-584	Uninjected	584
Uninjected-584_R2_anticodon_sorted.tsv	tRNA	Mus_musculus	Arg-TCT-1-intron	Arg	TCT	1	intron	64	G	42	0	0	0	0	42	0	0	0	0	Uninjected-584	Uninjected	584
Uninjected-584_R2_anticodon_sorted.tsv	tRNA	Mus_musculus	Arg-TCT-1-intron	Arg	TCT	1	intron	65	G	42	0	0	0	0	42	0	0	0	0	Uninjected-584	Uninjected	584
Uninjected-584_R2_anticodon_sorted.tsv	tRNA	Mus_musculus	Arg-TCT-1-intron	Arg	TCT	1	intron	66	T	42	0	0	0	0	0	42	0	0	0	Uninjected-584	Uninjected	584
Uninjected-584_R2_anticodon_sorted.tsv	tRNA	Mus_musculus	Arg-TCT-1-intron	Arg	TCT	1	intron	67	T	42	0	0	0	0	0	42	0	0	0	Uninjected-584	Uninjected	584
Uninjected-584_R2_anticodon_sorted.tsv	tRNA	Mus_musculus	Arg-TCT-1-intron	Arg	TCT	1	intron	68	C	42	0	0	0	42	0	0	0	0	0	Uninjected-584	Uninjected	584
Uninjected-584_R2_anticodon_sorted.tsv	tRNA	Mus_musculus	Arg-TCT-1-intron	Arg	TCT	1	intron	69	G	42	0	0	0	0	39	0	0	3	0	Uninjected-584	Uninjected	584
Uninjected-584_R2_anticodon_sorted.tsv	tRNA	Mus_musculus	Arg-TCT-1-intron	Arg	TCT	1	intron	70	A	42	0.7619	0	4	0	20	12	0	6	0	Uninjected-584	Uninjected	584
Uninjected-584_R2_anticodon_sorted.tsv	tRNA	Mus_musculus	Arg-TCT-1-intron	Arg	TCT	1	intron	71	G	42	0	0	0	0	42	0	0	0	0	Uninjected-584	Uninjected	584
Uninjected-584_R2_anticodon_sorted.tsv	tRNA	Mus_musculus	Arg-TCT-1-intron	Arg	TCT	1	intron	72	T	42	0	0	0	0	0	42	0	0	0	Uninjected-584	Uninjected	584
Uninjected-584_R2_anticodon_sorted.tsv	tRNA	Mus_musculus	Arg-TCT-1-intron	Arg	TCT	1	intron	73	C	42	0	0	0	42	0	0	0	0	0	Uninjected-584	Uninjected	584
Uninjected-584_R2_anticodon_sorted.tsv	tRNA	Mus_musculus	Arg-TCT-1-intron	Arg	TCT	1	intron	74	C	42	0	0	0	42	0	0	0	0	0	Uninjected-584	Uninjected	584
Uninjected-584_R2_anticodon_sorted.tsv	tRNA	Mus_musculus	Arg-TCT-1-intron	Arg	TCT	1	intron	75	C	42	0	0	0	42	0	0	0	0	0	Uninjected-584	Uninjected	584
Uninjected-584_R2_anticodon_sorted.tsv	tRNA	Mus_musculus	Arg-TCT-1-intron	Arg	TCT	1	intron	76	G	42	0	0	0	0	42	0	0	0	0	Uninjected-584	Uninjected	584
Uninjected-584_R2_anticodon_sorted.tsv	tRNA	Mus_musculus	Arg-TCT-1-intron	Arg	TCT	1	intron	77	G	42	0	0	0	0	42	0	0	0	0	Uninjected-584	Uninjected	584
Uninjected-584_R2_anticodon_sorted.tsv	tRNA	Mus_musculus	Arg-TCT-1-intron	Arg	TCT	1	intron	78	C	42	0	0	0	42	0	0	0	0	0	Uninjected-584	Uninjected	584
Uninjected-584_R2_anticodon_sorted.tsv	tRNA	Mus_musculus	Arg-TCT-1-intron	Arg	TCT	1	intron	79	G	42	0	0	0	0	42	0	0	0	0	Uninjected-584	Uninjected	584
Uninjected-584_R2_anticodon_sorted.tsv	tRNA	Mus_musculus	Arg-TCT-1-intron	Arg	TCT	1	intron	80	G	42	0	0	0	0	42	0	0	0	0	Uninjected-584	Uninjected	584
Uninjected-584_R2_anticodon_sorted.tsv	tRNA	Mus_musculus	Arg-TCT-1-intron	Arg	TCT	1	intron	81	A	42	0	0	42	0	0	0	0	0	0	Uninjected-584	Uninjected	584
Uninjected-584_R2_anticodon_sorted.tsv	tRNA	Mus_musculus	Arg-TCT-1-intron	Arg	TCT	1	intron	82	G	42	0	0	0	0	42	0	0	0	0	Uninjected-584	Uninjected	584
Uninjected-584_R2_anticodon_sorted.tsv	tRNA	Mus_musculus	Arg-TCT-1-intron	Arg	TCT	1	intron	83	T	42	0	0	0	0	0	42	0	0	0	Uninjected-584	Uninjected	584
Uninjected-584_R2_anticodon_sorted.tsv	tRNA	Mus_musculus	Arg-TCT-1-intron	Arg	TCT	1	intron	84	C	42	0	0	0	42	0	0	0	0	0	Uninjected-584	Uninjected	584
Uninjected-584_R2_anticodon_sorted.tsv	tRNA	Mus_musculus	Arg-TCT-1-intron	Arg	TCT	1	intron	85	G	42	0	-20	0	0	42	0	0	0	0	Uninjected-584	Uninjected	584
Uninjected-800_R2_anticodon_sorted.tsv	tRNA	Mus_musculus	Arg-TCT-1	Arg	TCT	1	NA	1	G	1533	0	0.009	0	0	1533	0	0	0	0	Uninjected-800	Uninjected	800
Uninjected-800_R2_anticodon_sorted.tsv	tRNA	Mus_musculus	Arg-TCT-1	Arg	TCT	1	NA	2	G	1547	0	0.0064	0	0	1547	0	0	0	0	Uninjected-800	Uninjected	800
Uninjected-800_R2_anticodon_sorted.tsv	tRNA	Mus_musculus	Arg-TCT-1	Arg	TCT	1	NA	3	C	1557	0	0.0038	0	1557	0	0	0	0	0	Uninjected-800	Uninjected	800
Uninjected-800_R2_anticodon_sorted.tsv	tRNA	Mus_musculus	Arg-TCT-1	Arg	TCT	1	NA	4	T	1563	0	0.0082	0	0	0	1563	0	0	0	Uninjected-800	Uninjected	800
Uninjected-800_R2_anticodon_sorted.tsv	tRNA	Mus_musculus	Arg-TCT-1	Arg	TCT	1	NA	5	C	1576	0.0013	0.0019	2	1574	0	0	0	0	0	Uninjected-800	Uninjected	800
Uninjected-800_R2_anticodon_sorted.tsv	tRNA	Mus_musculus	Arg-TCT-1	Arg	TCT	1	NA	6	C	1579	0.0006	0.0038	0	1578	0	1	0	0	0	Uninjected-800	Uninjected	800
Uninjected-800_R2_anticodon_sorted.tsv	tRNA	Mus_musculus	Arg-TCT-1	Arg	TCT	1	NA	7	G	1585	0.0208	0.1574	0	12	1521	21	0	30	1	Uninjected-800	Uninjected	800
Uninjected-800_R2_anticodon_sorted.tsv	tRNA	Mus_musculus	Arg-TCT-1	Arg	TCT	1	NA	8	T	1881	0.0032	0.0788	0	2	4	1875	0	0	0	Uninjected-800	Uninjected	800
Uninjected-800_R2_anticodon_sorted.tsv	tRNA	Mus_musculus	Arg-TCT-1	Arg	TCT	1	NA	9	G	2042	0.1861	0.3639	32	61	1564	287	0	92	6	Uninjected-800	Uninjected	800
Uninjected-800_R2_anticodon_sorted.tsv	tRNA	Mus_musculus	Arg-TCT-1	Arg	TCT	1	NA	10	G	3210	0.0044	0.0183	13	1	3196	0	0	0	0	Uninjected-800	Uninjected	800
Uninjected-800_R2_anticodon_sorted.tsv	tRNA	Mus_musculus	Arg-TCT-1	Arg	TCT	1	NA	11	C	3270	0.0012	0	1	3266	0	3	0	0	0	Uninjected-800	Uninjected	800
Uninjected-800_R2_anticodon_sorted.tsv	tRNA	Mus_musculus	Arg-TCT-1	Arg	TCT	1	NA	12	G	3270	0.0003	0.0021	1	0	3269	0	0	0	0	Uninjected-800	Uninjected	800
Uninjected-800_R2_anticodon_sorted.tsv	tRNA	Mus_musculus	Arg-TCT-1	Arg	TCT	1	NA	13	C	3277	0.0018	0.0006	2	3271	0	4	0	0	0	Uninjected-800	Uninjected	800
Uninjected-800_R2_anticodon_sorted.tsv	tRNA	Mus_musculus	Arg-TCT-1	Arg	TCT	1	NA	14	A	3279	0.0003	0.0018	3269	0	1	0	0	9	0	Uninjected-800	Uninjected	800
Uninjected-800_R2_anticodon_sorted.tsv	tRNA	Mus_musculus	Arg-TCT-1	Arg	TCT	1	NA	15	A	3285	0.0009	0.0058	3282	0	1	2	0	0	0	Uninjected-800	Uninjected	800
Uninjected-800_R2_anticodon_sorted.tsv	tRNA	Mus_musculus	Arg-TCT-1	Arg	TCT	1	NA	16	T	3304	0.0033	0.0196	0	6	5	3275	0	18	0	Uninjected-800	Uninjected	800
Uninjected-800_R2_anticodon_sorted.tsv	tRNA	Mus_musculus	Arg-TCT-1	Arg	TCT	1	NA	17	G	3370	0.0042	0.0074	8	4	3339	2	0	17	0	Uninjected-800	Uninjected	800
Uninjected-800_R2_anticodon_sorted.tsv	tRNA	Mus_musculus	Arg-TCT-1	Arg	TCT	1	NA	18	G	3395	0.0024	0.0125	2	1	3379	5	0	8	0	Uninjected-800	Uninjected	800
Uninjected-800_R2_anticodon_sorted.tsv	tRNA	Mus_musculus	Arg-TCT-1	Arg	TCT	1	NA	19	A	3438	0.0015	0.0095	3416	0	4	1	0	17	0	Uninjected-800	Uninjected	800
Uninjected-800_R2_anticodon_sorted.tsv	tRNA	Mus_musculus	Arg-TCT-1	Arg	TCT	1	NA	20	T	3471	0.0112	0.02	0	20	19	3420	0	12	0	Uninjected-800	Uninjected	800
Uninjected-800_R2_anticodon_sorted.tsv	tRNA	Mus_musculus	Arg-TCT-1	Arg	TCT	1	NA	21	A	3542	0	0.0008	3542	0	0	0	0	0	0	Uninjected-800	Uninjected	800
Uninjected-800_R2_anticodon_sorted.tsv	tRNA	Mus_musculus	Arg-TCT-1	Arg	TCT	1	NA	22	G	3545	0.0028	0.0006	7	3	3535	0	0	0	0	Uninjected-800	Uninjected	800
Uninjected-800_R2_anticodon_sorted.tsv	tRNA	Mus_musculus	Arg-TCT-1	Arg	TCT	1	NA	23	C	3547	0.0014	0.0003	1	3542	0	4	0	0	0	Uninjected-800	Uninjected	800
Uninjected-800_R2_anticodon_sorted.tsv	tRNA	Mus_musculus	Arg-TCT-1	Arg	TCT	1	NA	24	G	3548	0.0008	0.0006	3	0	3545	0	0	0	0	Uninjected-800	Uninjected	800
Uninjected-800_R2_anticodon_sorted.tsv	tRNA	Mus_musculus	Arg-TCT-1	Arg	TCT	1	NA	25	C	3550	0	0	0	3550	0	0	0	0	0	Uninjected-800	Uninjected	800
Uninjected-800_R2_anticodon_sorted.tsv	tRNA	Mus_musculus	Arg-TCT-1	Arg	TCT	1	NA	26	A	3550	0.0003	0.0022	3549	0	1	0	0	0	0	Uninjected-800	Uninjected	800
Uninjected-800_R2_anticodon_sorted.tsv	tRNA	Mus_musculus	Arg-TCT-1	Arg	TCT	1	NA	27	T	3558	0.0022	0.0017	0	0	8	3550	0	0	0	Uninjected-800	Uninjected	800
Uninjected-800_R2_anticodon_sorted.tsv	tRNA	Mus_musculus	Arg-TCT-1	Arg	TCT	1	NA	28	T	3564	0.002	0.0064	0	0	7	3557	0	0	0	Uninjected-800	Uninjected	800
Uninjected-800_R2_anticodon_sorted.tsv	tRNA	Mus_musculus	Arg-TCT-1	Arg	TCT	1	NA	29	G	3587	0.0008	0.0622	2	0	3574	1	0	10	0	Uninjected-800	Uninjected	800
Uninjected-800_R2_anticodon_sorted.tsv	tRNA	Mus_musculus	Arg-TCT-1	Arg	TCT	1	NA	30	G	3825	0.0008	0.0707	1	2	3821	0	0	0	1	Uninjected-800	Uninjected	800
Uninjected-800_R2_anticodon_sorted.tsv	tRNA	Mus_musculus	Arg-TCT-1	Arg	TCT	1	NA	31	A	4116	0.0022	0.1228	4103	0	9	0	0	4	0	Uninjected-800	Uninjected	800
Uninjected-800_R2_anticodon_sorted.tsv	tRNA	Mus_musculus	Arg-TCT-1	Arg	TCT	1	NA	32	C	4692	0.7261	0	113	1270	174	3120	0	15	0	Uninjected-800	Uninjected	800
Uninjected-800_R2_anticodon_sorted.tsv	tRNA	Mus_musculus	Arg-TCT-1	Arg	TCT	1	NA	33	T	4692	0.0013	0.0346	0	1	5	4679	0	7	0	Uninjected-800	Uninjected	800
Uninjected-800_R2_anticodon_sorted.tsv	tRNA	Mus_musculus	Arg-TCT-1	Arg	TCT	1	NA	34	T	4860	0.0693	-0.0358	5	326	6	4352	0	3	168	Uninjected-800	Uninjected	800
Uninjected-800_R2_anticodon_sorted.tsv	tRNA	Mus_musculus	Arg-TCT-1	Arg	TCT	1	NA	35	C	4692	0.0009	0	2	4687	1	1	0	1	0	Uninjected-800	Uninjected	800
Uninjected-800_R2_anticodon_sorted.tsv	tRNA	Mus_musculus	Arg-TCT-1	Arg	TCT	1	NA	36	T	4692	0	0	0	0	0	4692	0	0	0	Uninjected-800	Uninjected	800
Uninjected-800_R2_anticodon_sorted.tsv	tRNA	Mus_musculus	Arg-TCT-1	Arg	TCT	1	NA	37	A	4692	0	0	4692	0	0	0	0	0	0	Uninjected-800	Uninjected	800
Uninjected-800_R2_anticodon_sorted.tsv	tRNA	Mus_musculus	Arg-TCT-1	Arg	TCT	1	NA	38	A	4692	0.0004	-0.0009	4690	0	2	0	0	0	0	Uninjected-800	Uninjected	800
Uninjected-800_R2_anticodon_sorted.tsv	tRNA	Mus_musculus	Arg-TCT-1	Arg	TCT	1	NA	39	T	4688	0.0004	-0.0004	0	0	2	4685	0	1	0	Uninjected-800	Uninjected	800
Uninjected-800_R2_anticodon_sorted.tsv	tRNA	Mus_musculus	Arg-TCT-1	Arg	TCT	1	NA	40	T	4686	0.0009	0	0	0	4	4682	0	0	0	Uninjected-800	Uninjected	800
Uninjected-800_R2_anticodon_sorted.tsv	tRNA	Mus_musculus	Arg-TCT-1	Arg	TCT	1	NA	41	C	4686	0	0	0	4686	0	0	0	0	0	Uninjected-800	Uninjected	800
Uninjected-800_R2_anticodon_sorted.tsv	tRNA	Mus_musculus	Arg-TCT-1	Arg	TCT	1	NA	42	A	4686	0	0	4686	0	0	0	0	0	0	Uninjected-800	Uninjected	800
Uninjected-800_R2_anticodon_sorted.tsv	tRNA	Mus_musculus	Arg-TCT-1	Arg	TCT	1	NA	43	A	4686	0	0	4686	0	0	0	0	0	0	Uninjected-800	Uninjected	800
Uninjected-800_R2_anticodon_sorted.tsv	tRNA	Mus_musculus	Arg-TCT-1	Arg	TCT	1	NA	44	A	4686	0.0002	0	4685	0	1	0	0	0	0	Uninjected-800	Uninjected	800
Uninjected-800_R2_anticodon_sorted.tsv	tRNA	Mus_musculus	Arg-TCT-1	Arg	TCT	1	NA	45	G	4686	0.0002	-0.0006	1	0	4683	0	0	2	0	Uninjected-800	Uninjected	800
Uninjected-800_R2_anticodon_sorted.tsv	tRNA	Mus_musculus	Arg-TCT-1	Arg	TCT	1	NA	46	G	4683	0.0017	0	2	1	4675	5	0	0	0	Uninjected-800	Uninjected	800
Uninjected-800_R2_anticodon_sorted.tsv	tRNA	Mus_musculus	Arg-TCT-1	Arg	TCT	1	NA	47	T	4683	0.0015	0	0	4	3	4676	0	0	0	Uninjected-800	Uninjected	800
Uninjected-800_R2_anticodon_sorted.tsv	tRNA	Mus_musculus	Arg-TCT-1	Arg	TCT	1	NA	48	T	4683	0.0028	0	0	11	2	4670	0	0	0	Uninjected-800	Uninjected	800
Uninjected-800_R2_anticodon_sorted.tsv	tRNA	Mus_musculus	Arg-TCT-1	Arg	TCT	1	NA	49	C	4683	0.0002	-0.0002	0	4682	0	1	0	0	0	Uninjected-800	Uninjected	800
Uninjected-800_R2_anticodon_sorted.tsv	tRNA	Mus_musculus	Arg-TCT-1	Arg	TCT	1	NA	50	C	4682	0	-0.0002	0	4682	0	0	0	0	0	Uninjected-800	Uninjected	800
Uninjected-800_R2_anticodon_sorted.tsv	tRNA	Mus_musculus	Arg-TCT-1	Arg	TCT	1	NA	51	G	4681	0	-0.0004	0	0	4680	0	0	1	0	Uninjected-800	Uninjected	800
Uninjected-800_R2_anticodon_sorted.tsv	tRNA	Mus_musculus	Arg-TCT-1	Arg	TCT	1	NA	52	G	4679	0	-0.0017	0	0	4678	0	0	1	0	Uninjected-800	Uninjected	800
Uninjected-800_R2_anticodon_sorted.tsv	tRNA	Mus_musculus	Arg-TCT-1	Arg	TCT	1	NA	53	G	4671	0	-0.0004	0	0	4661	0	0	10	0	Uninjected-800	Uninjected	800
Uninjected-800_R2_anticodon_sorted.tsv	tRNA	Mus_musculus	Arg-TCT-1	Arg	TCT	1	NA	54	T	4669	0.0002	0	0	0	1	4658	0	10	0	Uninjected-800	Uninjected	800
Uninjected-800_R2_anticodon_sorted.tsv	tRNA	Mus_musculus	Arg-TCT-1	Arg	TCT	1	NA	55	T	4669	0.0009	-0.0004	0	1	3	4652	0	13	0	Uninjected-800	Uninjected	800
Uninjected-800_R2_anticodon_sorted.tsv	tRNA	Mus_musculus	Arg-TCT-1	Arg	TCT	1	NA	56	C	4667	0.0006	-0.0002	1	4650	0	2	0	14	0	Uninjected-800	Uninjected	800
Uninjected-800_R2_anticodon_sorted.tsv	tRNA	Mus_musculus	Arg-TCT-1	Arg	TCT	1	NA	57	G	4666	0.0002	-0.0002	0	1	4407	0	1	257	0	Uninjected-800	Uninjected	800
Uninjected-800_R2_anticodon_sorted.tsv	tRNA	Mus_musculus	Arg-TCT-1	Arg	TCT	1	NA	58	A	4665	0.8322	0	384	26	2370	1486	1	398	0	Uninjected-800	Uninjected	800
Uninjected-800_R2_anticodon_sorted.tsv	tRNA	Mus_musculus	Arg-TCT-1	Arg	TCT	1	NA	59	G	4665	0.0015	0.0006	0	2	4652	5	4	2	0	Uninjected-800	Uninjected	800
Uninjected-800_R2_anticodon_sorted.tsv	tRNA	Mus_musculus	Arg-TCT-1	Arg	TCT	1	NA	60	T	4668	0.0017	-0.0006	0	4	4	4656	1	0	3	Uninjected-800	Uninjected	800
Uninjected-800_R2_anticodon_sorted.tsv	tRNA	Mus_musculus	Arg-TCT-1	Arg	TCT	1	NA	61	C	4665	0.0002	0	1	4664	0	0	0	0	0	Uninjected-800	Uninjected	800
Uninjected-800_R2_anticodon_sorted.tsv	tRNA	Mus_musculus	Arg-TCT-1	Arg	TCT	1	NA	62	C	4665	0	0	0	4665	0	0	0	0	0	Uninjected-800	Uninjected	800
Uninjected-800_R2_anticodon_sorted.tsv	tRNA	Mus_musculus	Arg-TCT-1	Arg	TCT	1	NA	63	C	4665	0.0004	0	2	4663	0	0	0	0	0	Uninjected-800	Uninjected	800
Uninjected-800_R2_anticodon_sorted.tsv	tRNA	Mus_musculus	Arg-TCT-1	Arg	TCT	1	NA	64	G	4665	0.0002	0	0	1	4664	0	0	0	0	Uninjected-800	Uninjected	800
Uninjected-800_R2_anticodon_sorted.tsv	tRNA	Mus_musculus	Arg-TCT-1	Arg	TCT	1	NA	65	G	4665	0.0013	0	5	1	4659	0	0	0	0	Uninjected-800	Uninjected	800
Uninjected-800_R2_anticodon_sorted.tsv	tRNA	Mus_musculus	Arg-TCT-1	Arg	TCT	1	NA	66	C	4665	0.0011	-0.0004	4	4660	0	1	0	0	0	Uninjected-800	Uninjected	800
Uninjected-800_R2_anticodon_sorted.tsv	tRNA	Mus_musculus	Arg-TCT-1	Arg	TCT	1	NA	67	G	4663	0.0013	0	2	4	4654	0	0	3	0	Uninjected-800	Uninjected	800
Uninjected-800_R2_anticodon_sorted.tsv	tRNA	Mus_musculus	Arg-TCT-1	Arg	TCT	1	NA	68	G	4663	0.0004	0	2	0	4661	0	0	0	0	Uninjected-800	Uninjected	800
Uninjected-800_R2_anticodon_sorted.tsv	tRNA	Mus_musculus	Arg-TCT-1	Arg	TCT	1	NA	69	A	4663	0	0.0002	4663	0	0	0	0	0	0	Uninjected-800	Uninjected	800
Uninjected-800_R2_anticodon_sorted.tsv	tRNA	Mus_musculus	Arg-TCT-1	Arg	TCT	1	NA	70	G	4664	0.0002	-0.0002	0	0	4662	1	0	0	1	Uninjected-800	Uninjected	800
Uninjected-800_R2_anticodon_sorted.tsv	tRNA	Mus_musculus	Arg-TCT-1	Arg	TCT	1	NA	71	T	4663	0.0009	-0.0015	0	1	3	4659	0	0	0	Uninjected-800	Uninjected	800
Uninjected-800_R2_anticodon_sorted.tsv	tRNA	Mus_musculus	Arg-TCT-1	Arg	TCT	1	NA	72	C	4656	0	-0.0131	0	4655	0	0	0	1	0	Uninjected-800	Uninjected	800
Uninjected-800_R2_anticodon_sorted.tsv	tRNA	Mus_musculus	Arg-TCT-1	Arg	TCT	1	NA	73	G	4596	0.0015	-0.0741	4	3	4589	0	0	0	0	Uninjected-800	Uninjected	800
Uninjected-800_R2_anticodon_sorted.tsv	tRNA	Mus_musculus	Arg-TCT-1	Arg	TCT	1	NA	74	C	4279	0	-0.3309	0	4279	0	0	0	0	0	Uninjected-800	Uninjected	800
Uninjected-800_R2_anticodon_sorted.tsv	tRNA	Mus_musculus	Arg-TCT-1	Arg	TCT	1	NA	75	C	3215	0	-0.2206	0	3215	0	0	0	0	0	Uninjected-800	Uninjected	800
Uninjected-800_R2_anticodon_sorted.tsv	tRNA	Mus_musculus	Arg-TCT-1	Arg	TCT	1	NA	76	A	2634	0	0	2634	0	0	0	0	0	0	Uninjected-800	Uninjected	800
Uninjected-800_R2_anticodon_sorted.tsv	tRNA	Mus_musculus	Arg-TCT-1-intron	Arg	TCT	1	intron	1	G	78	0	0.0127	0	0	78	0	0	0	0	Uninjected-800	Uninjected	800
Uninjected-800_R2_anticodon_sorted.tsv	tRNA	Mus_musculus	Arg-TCT-1-intron	Arg	TCT	1	intron	2	G	79	0	0	0	0	79	0	0	0	0	Uninjected-800	Uninjected	800
Uninjected-800_R2_anticodon_sorted.tsv	tRNA	Mus_musculus	Arg-TCT-1-intron	Arg	TCT	1	intron	3	C	79	0	0	0	79	0	0	0	0	0	Uninjected-800	Uninjected	800
Uninjected-800_R2_anticodon_sorted.tsv	tRNA	Mus_musculus	Arg-TCT-1-intron	Arg	TCT	1	intron	4	T	79	0	0	0	0	0	79	0	0	0	Uninjected-800	Uninjected	800
Uninjected-800_R2_anticodon_sorted.tsv	tRNA	Mus_musculus	Arg-TCT-1-intron	Arg	TCT	1	intron	5	C	79	0	0	0	79	0	0	0	0	0	Uninjected-800	Uninjected	800
Uninjected-800_R2_anticodon_sorted.tsv	tRNA	Mus_musculus	Arg-TCT-1-intron	Arg	TCT	1	intron	6	C	79	0.0127	0.0125	0	78	0	1	0	0	0	Uninjected-800	Uninjected	800
Uninjected-800_R2_anticodon_sorted.tsv	tRNA	Mus_musculus	Arg-TCT-1-intron	Arg	TCT	1	intron	7	G	80	0	0.0123	0	0	80	0	0	0	0	Uninjected-800	Uninjected	800
Uninjected-800_R2_anticodon_sorted.tsv	tRNA	Mus_musculus	Arg-TCT-1-intron	Arg	TCT	1	intron	8	T	81	0	0	0	0	0	81	0	0	0	Uninjected-800	Uninjected	800
Uninjected-800_R2_anticodon_sorted.tsv	tRNA	Mus_musculus	Arg-TCT-1-intron	Arg	TCT	1	intron	9	G	81	0.037	0	0	0	78	3	0	0	0	Uninjected-800	Uninjected	800
Uninjected-800_R2_anticodon_sorted.tsv	tRNA	Mus_musculus	Arg-TCT-1-intron	Arg	TCT	1	intron	10	G	81	0	0	0	0	81	0	0	0	0	Uninjected-800	Uninjected	800
Uninjected-800_R2_anticodon_sorted.tsv	tRNA	Mus_musculus	Arg-TCT-1-intron	Arg	TCT	1	intron	11	C	81	0	0	0	81	0	0	0	0	0	Uninjected-800	Uninjected	800
Uninjected-800_R2_anticodon_sorted.tsv	tRNA	Mus_musculus	Arg-TCT-1-intron	Arg	TCT	1	intron	12	G	81	0	0	0	0	81	0	0	0	0	Uninjected-800	Uninjected	800
Uninjected-800_R2_anticodon_sorted.tsv	tRNA	Mus_musculus	Arg-TCT-1-intron	Arg	TCT	1	intron	13	C	81	0	0	0	81	0	0	0	0	0	Uninjected-800	Uninjected	800
Uninjected-800_R2_anticodon_sorted.tsv	tRNA	Mus_musculus	Arg-TCT-1-intron	Arg	TCT	1	intron	14	A	81	0	0	81	0	0	0	0	0	0	Uninjected-800	Uninjected	800
Uninjected-800_R2_anticodon_sorted.tsv	tRNA	Mus_musculus	Arg-TCT-1-intron	Arg	TCT	1	intron	15	A	81	0	0	81	0	0	0	0	0	0	Uninjected-800	Uninjected	800
Uninjected-800_R2_anticodon_sorted.tsv	tRNA	Mus_musculus	Arg-TCT-1-intron	Arg	TCT	1	intron	16	T	81	0	0	0	0	0	81	0	0	0	Uninjected-800	Uninjected	800
Uninjected-800_R2_anticodon_sorted.tsv	tRNA	Mus_musculus	Arg-TCT-1-intron	Arg	TCT	1	intron	17	G	81	0	0	0	0	81	0	0	0	0	Uninjected-800	Uninjected	800
Uninjected-800_R2_anticodon_sorted.tsv	tRNA	Mus_musculus	Arg-TCT-1-intron	Arg	TCT	1	intron	18	G	81	0	0	0	0	81	0	0	0	0	Uninjected-800	Uninjected	800
Uninjected-800_R2_anticodon_sorted.tsv	tRNA	Mus_musculus	Arg-TCT-1-intron	Arg	TCT	1	intron	19	A	81	0	0	81	0	0	0	0	0	0	Uninjected-800	Uninjected	800
Uninjected-800_R2_anticodon_sorted.tsv	tRNA	Mus_musculus	Arg-TCT-1-intron	Arg	TCT	1	intron	20	T	81	0	0	0	0	0	81	0	0	0	Uninjected-800	Uninjected	800
Uninjected-800_R2_anticodon_sorted.tsv	tRNA	Mus_musculus	Arg-TCT-1-intron	Arg	TCT	1	intron	21	A	81	0	0	81	0	0	0	0	0	0	Uninjected-800	Uninjected	800
Uninjected-800_R2_anticodon_sorted.tsv	tRNA	Mus_musculus	Arg-TCT-1-intron	Arg	TCT	1	intron	22	G	81	0.0123	0	0	0	80	1	0	0	0	Uninjected-800	Uninjected	800
Uninjected-800_R2_anticodon_sorted.tsv	tRNA	Mus_musculus	Arg-TCT-1-intron	Arg	TCT	1	intron	23	C	81	0	0	0	81	0	0	0	0	0	Uninjected-800	Uninjected	800
Uninjected-800_R2_anticodon_sorted.tsv	tRNA	Mus_musculus	Arg-TCT-1-intron	Arg	TCT	1	intron	24	G	81	0	0	0	0	81	0	0	0	0	Uninjected-800	Uninjected	800
Uninjected-800_R2_anticodon_sorted.tsv	tRNA	Mus_musculus	Arg-TCT-1-intron	Arg	TCT	1	intron	25	C	81	0	0	0	81	0	0	0	0	0	Uninjected-800	Uninjected	800
Uninjected-800_R2_anticodon_sorted.tsv	tRNA	Mus_musculus	Arg-TCT-1-intron	Arg	TCT	1	intron	26	A	81	0	0	81	0	0	0	0	0	0	Uninjected-800	Uninjected	800
Uninjected-800_R2_anticodon_sorted.tsv	tRNA	Mus_musculus	Arg-TCT-1-intron	Arg	TCT	1	intron	27	T	81	0	0	0	0	0	81	0	0	0	Uninjected-800	Uninjected	800
Uninjected-800_R2_anticodon_sorted.tsv	tRNA	Mus_musculus	Arg-TCT-1-intron	Arg	TCT	1	intron	28	T	81	0	0	0	0	0	81	0	0	0	Uninjected-800	Uninjected	800
Uninjected-800_R2_anticodon_sorted.tsv	tRNA	Mus_musculus	Arg-TCT-1-intron	Arg	TCT	1	intron	29	G	81	0	0	0	0	81	0	0	0	0	Uninjected-800	Uninjected	800
Uninjected-800_R2_anticodon_sorted.tsv	tRNA	Mus_musculus	Arg-TCT-1-intron	Arg	TCT	1	intron	30	G	81	0	0.0241	0	0	81	0	0	0	0	Uninjected-800	Uninjected	800
Uninjected-800_R2_anticodon_sorted.tsv	tRNA	Mus_musculus	Arg-TCT-1-intron	Arg	TCT	1	intron	31	A	83	0	0	83	0	0	0	0	0	0	Uninjected-800	Uninjected	800
Uninjected-800_R2_anticodon_sorted.tsv	tRNA	Mus_musculus	Arg-TCT-1-intron	Arg	TCT	1	intron	32	C	83	0	0	0	83	0	0	0	0	0	Uninjected-800	Uninjected	800
Uninjected-800_R2_anticodon_sorted.tsv	tRNA	Mus_musculus	Arg-TCT-1-intron	Arg	TCT	1	intron	33	T	83	0	0	0	0	0	83	0	0	0	Uninjected-800	Uninjected	800
Uninjected-800_R2_anticodon_sorted.tsv	tRNA	Mus_musculus	Arg-TCT-1-intron	Arg	TCT	1	intron	34	T	83	0	0	0	0	0	83	0	0	0	Uninjected-800	Uninjected	800
Uninjected-800_R2_anticodon_sorted.tsv	tRNA	Mus_musculus	Arg-TCT-1-intron	Arg	TCT	1	intron	35	C	83	0	0	0	83	0	0	0	0	0	Uninjected-800	Uninjected	800
Uninjected-800_R2_anticodon_sorted.tsv	tRNA	Mus_musculus	Arg-TCT-1-intron	Arg	TCT	1	intron	36	T	83	0	0	0	0	0	83	0	0	0	Uninjected-800	Uninjected	800
Uninjected-800_R2_anticodon_sorted.tsv	tRNA	Mus_musculus	Arg-TCT-1-intron	Arg	TCT	1	intron	37	A	83	0	0	83	0	0	0	0	0	0	Uninjected-800	Uninjected	800
Uninjected-800_R2_anticodon_sorted.tsv	tRNA	Mus_musculus	Arg-TCT-1-intron	Arg	TCT	1	intron	38	G	83	0	-0.0122	0	0	83	0	0	0	0	Uninjected-800	Uninjected	800
Uninjected-800_R2_anticodon_sorted.tsv	tRNA	Mus_musculus	Arg-TCT-1-intron	Arg	TCT	1	intron	39	A	82	0	-0.0123	82	0	0	0	0	0	0	Uninjected-800	Uninjected	800
Uninjected-800_R2_anticodon_sorted.tsv	tRNA	Mus_musculus	Arg-TCT-1-intron	Arg	TCT	1	intron	40	G	81	0	0	0	0	80	0	0	1	0	Uninjected-800	Uninjected	800
Uninjected-800_R2_anticodon_sorted.tsv	tRNA	Mus_musculus	Arg-TCT-1-intron	Arg	TCT	1	intron	41	G	81	0	0.0122	0	0	80	0	0	1	0	Uninjected-800	Uninjected	800
Uninjected-800_R2_anticodon_sorted.tsv	tRNA	Mus_musculus	Arg-TCT-1-intron	Arg	TCT	1	intron	42	C	82	0	-0.0123	0	81	0	0	0	0	1	Uninjected-800	Uninjected	800
Uninjected-800_R2_anticodon_sorted.tsv	tRNA	Mus_musculus	Arg-TCT-1-intron	Arg	TCT	1	intron	43	T	81	0	0	0	0	0	81	0	0	0	Uninjected-800	Uninjected	800
Uninjected-800_R2_anticodon_sorted.tsv	tRNA	Mus_musculus	Arg-TCT-1-intron	Arg	TCT	1	intron	44	G	81	0	0	0	0	81	0	0	0	0	Uninjected-800	Uninjected	800
Uninjected-800_R2_anticodon_sorted.tsv	tRNA	Mus_musculus	Arg-TCT-1-intron	Arg	TCT	1	intron	45	A	81	0.0123	0	80	0	1	0	0	0	0	Uninjected-800	Uninjected	800
Uninjected-800_R2_anticodon_sorted.tsv	tRNA	Mus_musculus	Arg-TCT-1-intron	Arg	TCT	1	intron	46	A	81	0.0123	0	80	1	0	0	0	0	0	Uninjected-800	Uninjected	800
Uninjected-800_R2_anticodon_sorted.tsv	tRNA	Mus_musculus	Arg-TCT-1-intron	Arg	TCT	1	intron	47	G	81	0	0	0	0	81	0	0	0	0	Uninjected-800	Uninjected	800
Uninjected-800_R2_anticodon_sorted.tsv	tRNA	Mus_musculus	Arg-TCT-1-intron	Arg	TCT	1	intron	48	G	81	0	0	0	0	81	0	0	0	0	Uninjected-800	Uninjected	800
Uninjected-800_R2_anticodon_sorted.tsv	tRNA	Mus_musculus	Arg-TCT-1-intron	Arg	TCT	1	intron	49	C	81	0	-0.1739	0	81	0	0	0	0	0	Uninjected-800	Uninjected	800
Uninjected-800_R2_anticodon_sorted.tsv	tRNA	Mus_musculus	Arg-TCT-1-intron	Arg	TCT	1	intron	50	A	69	0	0	69	0	0	0	0	0	0	Uninjected-800	Uninjected	800
Uninjected-800_R2_anticodon_sorted.tsv	tRNA	Mus_musculus	Arg-TCT-1-intron	Arg	TCT	1	intron	51	T	69	0	0	0	0	0	69	0	0	0	Uninjected-800	Uninjected	800
Uninjected-800_R2_anticodon_sorted.tsv	tRNA	Mus_musculus	Arg-TCT-1-intron	Arg	TCT	1	intron	52	T	69	0.0145	0.0143	0	0	1	68	0	0	0	Uninjected-800	Uninjected	800
Uninjected-800_R2_anticodon_sorted.tsv	tRNA	Mus_musculus	Arg-TCT-1-intron	Arg	TCT	1	intron	53	C	70	0	-0.0145	0	69	0	0	0	0	1	Uninjected-800	Uninjected	800
Uninjected-800_R2_anticodon_sorted.tsv	tRNA	Mus_musculus	Arg-TCT-1-intron	Arg	TCT	1	intron	54	A	69	0	0	69	0	0	0	0	0	0	Uninjected-800	Uninjected	800
Uninjected-800_R2_anticodon_sorted.tsv	tRNA	Mus_musculus	Arg-TCT-1-intron	Arg	TCT	1	intron	55	A	69	0	0	69	0	0	0	0	0	0	Uninjected-800	Uninjected	800
Uninjected-800_R2_anticodon_sorted.tsv	tRNA	Mus_musculus	Arg-TCT-1-intron	Arg	TCT	1	intron	56	A	69	0	0	69	0	0	0	0	0	0	Uninjected-800	Uninjected	800
Uninjected-800_R2_anticodon_sorted.tsv	tRNA	Mus_musculus	Arg-TCT-1-intron	Arg	TCT	1	intron	57	G	69	0	0	0	0	69	0	0	0	0	Uninjected-800	Uninjected	800
Uninjected-800_R2_anticodon_sorted.tsv	tRNA	Mus_musculus	Arg-TCT-1-intron	Arg	TCT	1	intron	58	G	69	0	0	0	0	69	0	0	0	0	Uninjected-800	Uninjected	800
Uninjected-800_R2_anticodon_sorted.tsv	tRNA	Mus_musculus	Arg-TCT-1-intron	Arg	TCT	1	intron	59	T	69	0	0	0	0	0	69	0	0	0	Uninjected-800	Uninjected	800
Uninjected-800_R2_anticodon_sorted.tsv	tRNA	Mus_musculus	Arg-TCT-1-intron	Arg	TCT	1	intron	60	T	69	0	-0.0147	0	0	0	69	0	0	0	Uninjected-800	Uninjected	800
Uninjected-800_R2_anticodon_sorted.tsv	tRNA	Mus_musculus	Arg-TCT-1-intron	Arg	TCT	1	intron	61	C	68	0	0	0	68	0	0	0	0	0	Uninjected-800	Uninjected	800
Uninjected-800_R2_anticodon_sorted.tsv	tRNA	Mus_musculus	Arg-TCT-1-intron	Arg	TCT	1	intron	62	C	68	0	0	0	68	0	0	0	0	0	Uninjected-800	Uninjected	800
Uninjected-800_R2_anticodon_sorted.tsv	tRNA	Mus_musculus	Arg-TCT-1-intron	Arg	TCT	1	intron	63	G	68	0	0	0	0	68	0	0	0	0	Uninjected-800	Uninjected	800
Uninjected-800_R2_anticodon_sorted.tsv	tRNA	Mus_musculus	Arg-TCT-1-intron	Arg	TCT	1	intron	64	G	68	0	0	0	0	68	0	0	0	0	Uninjected-800	Uninjected	800
Uninjected-800_R2_anticodon_sorted.tsv	tRNA	Mus_musculus	Arg-TCT-1-intron	Arg	TCT	1	intron	65	G	68	0	0	0	0	68	0	0	0	0	Uninjected-800	Uninjected	800
Uninjected-800_R2_anticodon_sorted.tsv	tRNA	Mus_musculus	Arg-TCT-1-intron	Arg	TCT	1	intron	66	T	68	0	0	0	0	0	68	0	0	0	Uninjected-800	Uninjected	800
Uninjected-800_R2_anticodon_sorted.tsv	tRNA	Mus_musculus	Arg-TCT-1-intron	Arg	TCT	1	intron	67	T	68	0	0	0	0	0	68	0	0	0	Uninjected-800	Uninjected	800
Uninjected-800_R2_anticodon_sorted.tsv	tRNA	Mus_musculus	Arg-TCT-1-intron	Arg	TCT	1	intron	68	C	68	0	-0.0149	0	68	0	0	0	0	0	Uninjected-800	Uninjected	800
Uninjected-800_R2_anticodon_sorted.tsv	tRNA	Mus_musculus	Arg-TCT-1-intron	Arg	TCT	1	intron	69	G	67	0	0	0	0	66	0	0	1	0	Uninjected-800	Uninjected	800
Uninjected-800_R2_anticodon_sorted.tsv	tRNA	Mus_musculus	Arg-TCT-1-intron	Arg	TCT	1	intron	70	A	67	0.8358	0	4	0	37	19	0	7	0	Uninjected-800	Uninjected	800
Uninjected-800_R2_anticodon_sorted.tsv	tRNA	Mus_musculus	Arg-TCT-1-intron	Arg	TCT	1	intron	71	G	67	0	0	0	0	67	0	0	0	0	Uninjected-800	Uninjected	800
Uninjected-800_R2_anticodon_sorted.tsv	tRNA	Mus_musculus	Arg-TCT-1-intron	Arg	TCT	1	intron	72	T	67	0	0	0	0	0	67	0	0	0	Uninjected-800	Uninjected	800
Uninjected-800_R2_anticodon_sorted.tsv	tRNA	Mus_musculus	Arg-TCT-1-intron	Arg	TCT	1	intron	73	C	67	0	0	0	67	0	0	0	0	0	Uninjected-800	Uninjected	800
Uninjected-800_R2_anticodon_sorted.tsv	tRNA	Mus_musculus	Arg-TCT-1-intron	Arg	TCT	1	intron	74	C	67	0	0	0	67	0	0	0	0	0	Uninjected-800	Uninjected	800
Uninjected-800_R2_anticodon_sorted.tsv	tRNA	Mus_musculus	Arg-TCT-1-intron	Arg	TCT	1	intron	75	C	67	0	0	0	67	0	0	0	0	0	Uninjected-800	Uninjected	800
Uninjected-800_R2_anticodon_sorted.tsv	tRNA	Mus_musculus	Arg-TCT-1-intron	Arg	TCT	1	intron	76	G	67	0	0	0	0	67	0	0	0	0	Uninjected-800	Uninjected	800
Uninjected-800_R2_anticodon_sorted.tsv	tRNA	Mus_musculus	Arg-TCT-1-intron	Arg	TCT	1	intron	77	G	67	0	0	0	0	67	0	0	0	0	Uninjected-800	Uninjected	800
Uninjected-800_R2_anticodon_sorted.tsv	tRNA	Mus_musculus	Arg-TCT-1-intron	Arg	TCT	1	intron	78	C	67	0	0	0	67	0	0	0	0	0	Uninjected-800	Uninjected	800
Uninjected-800_R2_anticodon_sorted.tsv	tRNA	Mus_musculus	Arg-TCT-1-intron	Arg	TCT	1	intron	79	G	67	0	0	0	0	67	0	0	0	0	Uninjected-800	Uninjected	800
Uninjected-800_R2_anticodon_sorted.tsv	tRNA	Mus_musculus	Arg-TCT-1-intron	Arg	TCT	1	intron	80	G	67	0	0	0	0	67	0	0	0	0	Uninjected-800	Uninjected	800
Uninjected-800_R2_anticodon_sorted.tsv	tRNA	Mus_musculus	Arg-TCT-1-intron	Arg	TCT	1	intron	81	A	67	0	0	67	0	0	0	0	0	0	Uninjected-800	Uninjected	800
Uninjected-800_R2_anticodon_sorted.tsv	tRNA	Mus_musculus	Arg-TCT-1-intron	Arg	TCT	1	intron	82	G	67	0	0	0	0	67	0	0	0	0	Uninjected-800	Uninjected	800
Uninjected-800_R2_anticodon_sorted.tsv	tRNA	Mus_musculus	Arg-TCT-1-intron	Arg	TCT	1	intron	83	T	67	0	0	0	0	0	67	0	0	0	Uninjected-800	Uninjected	800
Uninjected-800_R2_anticodon_sorted.tsv	tRNA	Mus_musculus	Arg-TCT-1-intron	Arg	TCT	1	intron	84	C	67	0	0	0	67	0	0	0	0	0	Uninjected-800	Uninjected	800
Uninjected-800_R2_anticodon_sorted.tsv	tRNA	Mus_musculus	Arg-TCT-1-intron	Arg	TCT	1	intron	85	G	67	0	-32.5	0	0	67	0	0	0	0	Uninjected-800	Uninjected	800
Uninjected-806_R2_anticodon_sorted.tsv	tRNA	Mus_musculus	Arg-TCT-1	Arg	TCT	1	NA	1	G	1930	0	0.0087	0	0	1930	0	0	0	0	Uninjected-806	Uninjected	806
Uninjected-806_R2_anticodon_sorted.tsv	tRNA	Mus_musculus	Arg-TCT-1	Arg	TCT	1	NA	2	G	1947	0	0.0076	0	0	1947	0	0	0	0	Uninjected-806	Uninjected	806
Uninjected-806_R2_anticodon_sorted.tsv	tRNA	Mus_musculus	Arg-TCT-1	Arg	TCT	1	NA	3	C	1962	0.0005	0.002	0	1961	0	1	0	0	0	Uninjected-806	Uninjected	806
Uninjected-806_R2_anticodon_sorted.tsv	tRNA	Mus_musculus	Arg-TCT-1	Arg	TCT	1	NA	4	T	1966	0.001	0.0061	0	0	2	1964	0	0	0	Uninjected-806	Uninjected	806
Uninjected-806_R2_anticodon_sorted.tsv	tRNA	Mus_musculus	Arg-TCT-1	Arg	TCT	1	NA	5	C	1978	0.0005	0.0015	1	1976	0	0	0	1	0	Uninjected-806	Uninjected	806
Uninjected-806_R2_anticodon_sorted.tsv	tRNA	Mus_musculus	Arg-TCT-1	Arg	TCT	1	NA	6	C	1981	0.0005	0.0035	0	1980	0	1	0	0	0	Uninjected-806	Uninjected	806
Uninjected-806_R2_anticodon_sorted.tsv	tRNA	Mus_musculus	Arg-TCT-1	Arg	TCT	1	NA	7	G	1988	0.0216	0.1717	4	26	1918	13	0	27	0	Uninjected-806	Uninjected	806
Uninjected-806_R2_anticodon_sorted.tsv	tRNA	Mus_musculus	Arg-TCT-1	Arg	TCT	1	NA	8	T	2400	0.0042	0.0902	0	2	8	2388	0	1	1	Uninjected-806	Uninjected	806
Uninjected-806_R2_anticodon_sorted.tsv	tRNA	Mus_musculus	Arg-TCT-1	Arg	TCT	1	NA	9	G	2638	0.1979	0.3871	33	101	2025	388	0	88	3	Uninjected-806	Uninjected	806
Uninjected-806_R2_anticodon_sorted.tsv	tRNA	Mus_musculus	Arg-TCT-1	Arg	TCT	1	NA	10	G	4304	0.0026	0.0191	9	2	4291	0	0	2	0	Uninjected-806	Uninjected	806
Uninjected-806_R2_anticodon_sorted.tsv	tRNA	Mus_musculus	Arg-TCT-1	Arg	TCT	1	NA	11	C	4388	0.0007	0.0005	1	4385	0	2	0	0	0	Uninjected-806	Uninjected	806
Uninjected-806_R2_anticodon_sorted.tsv	tRNA	Mus_musculus	Arg-TCT-1	Arg	TCT	1	NA	12	G	4390	0.0005	0.0041	1	1	4388	0	0	0	0	Uninjected-806	Uninjected	806
Uninjected-806_R2_anticodon_sorted.tsv	tRNA	Mus_musculus	Arg-TCT-1	Arg	TCT	1	NA	13	C	4408	0.0009	0.0014	2	4404	0	2	0	0	0	Uninjected-806	Uninjected	806
Uninjected-806_R2_anticodon_sorted.tsv	tRNA	Mus_musculus	Arg-TCT-1	Arg	TCT	1	NA	14	A	4414	0	0.0011	4412	0	0	0	0	2	0	Uninjected-806	Uninjected	806
Uninjected-806_R2_anticodon_sorted.tsv	tRNA	Mus_musculus	Arg-TCT-1	Arg	TCT	1	NA	15	A	4419	0.0002	0.007	4418	0	1	0	0	0	0	Uninjected-806	Uninjected	806
Uninjected-806_R2_anticodon_sorted.tsv	tRNA	Mus_musculus	Arg-TCT-1	Arg	TCT	1	NA	16	T	4450	0.0054	0.0192	0	7	17	4392	0	32	2	Uninjected-806	Uninjected	806
Uninjected-806_R2_anticodon_sorted.tsv	tRNA	Mus_musculus	Arg-TCT-1	Arg	TCT	1	NA	17	G	4537	0.0026	0.0044	8	3	4492	1	0	30	3	Uninjected-806	Uninjected	806
Uninjected-806_R2_anticodon_sorted.tsv	tRNA	Mus_musculus	Arg-TCT-1	Arg	TCT	1	NA	18	G	4557	0.0035	0.0126	7	7	4526	2	0	15	0	Uninjected-806	Uninjected	806
Uninjected-806_R2_anticodon_sorted.tsv	tRNA	Mus_musculus	Arg-TCT-1	Arg	TCT	1	NA	19	A	4615	0.002	0.0099	4592	0	9	0	0	14	0	Uninjected-806	Uninjected	806
Uninjected-806_R2_anticodon_sorted.tsv	tRNA	Mus_musculus	Arg-TCT-1	Arg	TCT	1	NA	20	T	4661	0.0103	0.0177	0	25	23	4602	0	11	0	Uninjected-806	Uninjected	806
Uninjected-806_R2_anticodon_sorted.tsv	tRNA	Mus_musculus	Arg-TCT-1	Arg	TCT	1	NA	21	A	4745	0	0.0008	4745	0	0	0	0	0	0	Uninjected-806	Uninjected	806
Uninjected-806_R2_anticodon_sorted.tsv	tRNA	Mus_musculus	Arg-TCT-1	Arg	TCT	1	NA	22	G	4749	0.0021	0.0008	9	1	4739	0	0	0	0	Uninjected-806	Uninjected	806
Uninjected-806_R2_anticodon_sorted.tsv	tRNA	Mus_musculus	Arg-TCT-1	Arg	TCT	1	NA	23	C	4753	0.0004	0.0006	2	4751	0	0	0	0	0	Uninjected-806	Uninjected	806
Uninjected-806_R2_anticodon_sorted.tsv	tRNA	Mus_musculus	Arg-TCT-1	Arg	TCT	1	NA	24	G	4756	0.0002	0.0019	0	0	4755	1	0	0	0	Uninjected-806	Uninjected	806
Uninjected-806_R2_anticodon_sorted.tsv	tRNA	Mus_musculus	Arg-TCT-1	Arg	TCT	1	NA	25	C	4765	0.0004	0.0006	1	4762	0	1	0	0	1	Uninjected-806	Uninjected	806
Uninjected-806_R2_anticodon_sorted.tsv	tRNA	Mus_musculus	Arg-TCT-1	Arg	TCT	1	NA	26	A	4768	0.0002	0.0023	4767	0	1	0	0	0	0	Uninjected-806	Uninjected	806
Uninjected-806_R2_anticodon_sorted.tsv	tRNA	Mus_musculus	Arg-TCT-1	Arg	TCT	1	NA	27	T	4779	0.0029	0.0008	0	0	14	4765	0	0	0	Uninjected-806	Uninjected	806
Uninjected-806_R2_anticodon_sorted.tsv	tRNA	Mus_musculus	Arg-TCT-1	Arg	TCT	1	NA	28	T	4783	0.0017	0.0029	0	1	7	4774	0	1	0	Uninjected-806	Uninjected	806
Uninjected-806_R2_anticodon_sorted.tsv	tRNA	Mus_musculus	Arg-TCT-1	Arg	TCT	1	NA	29	G	4797	0.0002	0.0446	0	0	4780	1	0	16	0	Uninjected-806	Uninjected	806
Uninjected-806_R2_anticodon_sorted.tsv	tRNA	Mus_musculus	Arg-TCT-1	Arg	TCT	1	NA	30	G	5021	0.0002	0.0596	1	0	5015	0	0	5	0	Uninjected-806	Uninjected	806
Uninjected-806_R2_anticodon_sorted.tsv	tRNA	Mus_musculus	Arg-TCT-1	Arg	TCT	1	NA	31	A	5339	0.003	0.1009	5308	0	16	0	0	15	0	Uninjected-806	Uninjected	806
Uninjected-806_R2_anticodon_sorted.tsv	tRNA	Mus_musculus	Arg-TCT-1	Arg	TCT	1	NA	32	C	5938	0.773	0	176	1315	285	4129	0	33	0	Uninjected-806	Uninjected	806
Uninjected-806_R2_anticodon_sorted.tsv	tRNA	Mus_musculus	Arg-TCT-1	Arg	TCT	1	NA	33	T	5938	0.0017	0.0301	0	1	9	5917	0	11	0	Uninjected-806	Uninjected	806
Uninjected-806_R2_anticodon_sorted.tsv	tRNA	Mus_musculus	Arg-TCT-1	Arg	TCT	1	NA	34	T	6122	0.0541	-0.031	7	305	19	5597	0	10	184	Uninjected-806	Uninjected	806
Uninjected-806_R2_anticodon_sorted.tsv	tRNA	Mus_musculus	Arg-TCT-1	Arg	TCT	1	NA	35	C	5938	0.0003	0	2	5935	0	0	0	1	0	Uninjected-806	Uninjected	806
Uninjected-806_R2_anticodon_sorted.tsv	tRNA	Mus_musculus	Arg-TCT-1	Arg	TCT	1	NA	36	T	5938	0.0005	0	0	0	3	5935	0	0	0	Uninjected-806	Uninjected	806
Uninjected-806_R2_anticodon_sorted.tsv	tRNA	Mus_musculus	Arg-TCT-1	Arg	TCT	1	NA	37	A	5938	0.0005	0	5931	0	3	0	0	4	0	Uninjected-806	Uninjected	806
Uninjected-806_R2_anticodon_sorted.tsv	tRNA	Mus_musculus	Arg-TCT-1	Arg	TCT	1	NA	38	A	5938	0.0002	-0.0002	5937	0	1	0	0	0	0	Uninjected-806	Uninjected	806
Uninjected-806_R2_anticodon_sorted.tsv	tRNA	Mus_musculus	Arg-TCT-1	Arg	TCT	1	NA	39	T	5937	0.0005	-0.0008	0	0	3	5934	0	0	0	Uninjected-806	Uninjected	806
Uninjected-806_R2_anticodon_sorted.tsv	tRNA	Mus_musculus	Arg-TCT-1	Arg	TCT	1	NA	40	T	5932	0.0007	0	0	0	4	5928	0	0	0	Uninjected-806	Uninjected	806
Uninjected-806_R2_anticodon_sorted.tsv	tRNA	Mus_musculus	Arg-TCT-1	Arg	TCT	1	NA	41	C	5932	0	-0.0002	0	5931	0	0	0	0	1	Uninjected-806	Uninjected	806
Uninjected-806_R2_anticodon_sorted.tsv	tRNA	Mus_musculus	Arg-TCT-1	Arg	TCT	1	NA	42	A	5931	0.0002	0	5930	0	1	0	0	0	0	Uninjected-806	Uninjected	806
Uninjected-806_R2_anticodon_sorted.tsv	tRNA	Mus_musculus	Arg-TCT-1	Arg	TCT	1	NA	43	A	5931	0	-0.0002	5931	0	0	0	0	0	0	Uninjected-806	Uninjected	806
Uninjected-806_R2_anticodon_sorted.tsv	tRNA	Mus_musculus	Arg-TCT-1	Arg	TCT	1	NA	44	A	5930	0	0	5930	0	0	0	0	0	0	Uninjected-806	Uninjected	806
Uninjected-806_R2_anticodon_sorted.tsv	tRNA	Mus_musculus	Arg-TCT-1	Arg	TCT	1	NA	45	G	5930	0.0003	0	2	0	5924	0	0	4	0	Uninjected-806	Uninjected	806
Uninjected-806_R2_anticodon_sorted.tsv	tRNA	Mus_musculus	Arg-TCT-1	Arg	TCT	1	NA	46	G	5930	0.0013	0	2	0	5922	6	0	0	0	Uninjected-806	Uninjected	806
Uninjected-806_R2_anticodon_sorted.tsv	tRNA	Mus_musculus	Arg-TCT-1	Arg	TCT	1	NA	47	T	5930	0.0007	0	0	1	3	5921	0	5	0	Uninjected-806	Uninjected	806
Uninjected-806_R2_anticodon_sorted.tsv	tRNA	Mus_musculus	Arg-TCT-1	Arg	TCT	1	NA	48	T	5930	0.003	-0.0002	0	17	1	5912	0	0	0	Uninjected-806	Uninjected	806
Uninjected-806_R2_anticodon_sorted.tsv	tRNA	Mus_musculus	Arg-TCT-1	Arg	TCT	1	NA	49	C	5929	0.0002	0	1	5928	0	0	0	0	0	Uninjected-806	Uninjected	806
Uninjected-806_R2_anticodon_sorted.tsv	tRNA	Mus_musculus	Arg-TCT-1	Arg	TCT	1	NA	50	C	5929	0	0	0	5929	0	0	0	0	0	Uninjected-806	Uninjected	806
Uninjected-806_R2_anticodon_sorted.tsv	tRNA	Mus_musculus	Arg-TCT-1	Arg	TCT	1	NA	51	G	5929	0.0002	-0.0002	0	0	5928	1	0	0	0	Uninjected-806	Uninjected	806
Uninjected-806_R2_anticodon_sorted.tsv	tRNA	Mus_musculus	Arg-TCT-1	Arg	TCT	1	NA	52	G	5928	0	-0.0022	0	0	5924	0	0	4	0	Uninjected-806	Uninjected	806
Uninjected-806_R2_anticodon_sorted.tsv	tRNA	Mus_musculus	Arg-TCT-1	Arg	TCT	1	NA	53	G	5915	0	-0.0012	0	0	5903	0	0	12	0	Uninjected-806	Uninjected	806
Uninjected-806_R2_anticodon_sorted.tsv	tRNA	Mus_musculus	Arg-TCT-1	Arg	TCT	1	NA	54	T	5908	0.0003	-0.0005	0	0	2	5891	0	15	0	Uninjected-806	Uninjected	806
Uninjected-806_R2_anticodon_sorted.tsv	tRNA	Mus_musculus	Arg-TCT-1	Arg	TCT	1	NA	55	T	5905	0.0007	-0.0005	0	2	2	5883	0	18	0	Uninjected-806	Uninjected	806
Uninjected-806_R2_anticodon_sorted.tsv	tRNA	Mus_musculus	Arg-TCT-1	Arg	TCT	1	NA	56	C	5902	0.0002	-0.0005	1	5886	0	0	0	15	0	Uninjected-806	Uninjected	806
Uninjected-806_R2_anticodon_sorted.tsv	tRNA	Mus_musculus	Arg-TCT-1	Arg	TCT	1	NA	57	G	5899	0.0002	-0.0002	1	0	5535	0	0	363	0	Uninjected-806	Uninjected	806
Uninjected-806_R2_anticodon_sorted.tsv	tRNA	Mus_musculus	Arg-TCT-1	Arg	TCT	1	NA	58	A	5898	0.8357	0	446	33	3040	1856	3	520	0	Uninjected-806	Uninjected	806
Uninjected-806_R2_anticodon_sorted.tsv	tRNA	Mus_musculus	Arg-TCT-1	Arg	TCT	1	NA	59	G	5898	0.0015	0.0007	2	1	5876	6	11	2	0	Uninjected-806	Uninjected	806
Uninjected-806_R2_anticodon_sorted.tsv	tRNA	Mus_musculus	Arg-TCT-1	Arg	TCT	1	NA	60	T	5902	0.0017	-0.0007	0	2	8	5884	2	2	4	Uninjected-806	Uninjected	806
Uninjected-806_R2_anticodon_sorted.tsv	tRNA	Mus_musculus	Arg-TCT-1	Arg	TCT	1	NA	61	C	5898	0.0003	0	2	5896	0	0	0	0	0	Uninjected-806	Uninjected	806
Uninjected-806_R2_anticodon_sorted.tsv	tRNA	Mus_musculus	Arg-TCT-1	Arg	TCT	1	NA	62	C	5898	0.0003	0	2	5896	0	0	0	0	0	Uninjected-806	Uninjected	806
Uninjected-806_R2_anticodon_sorted.tsv	tRNA	Mus_musculus	Arg-TCT-1	Arg	TCT	1	NA	63	C	5898	0.0005	0	3	5895	0	0	0	0	0	Uninjected-806	Uninjected	806
Uninjected-806_R2_anticodon_sorted.tsv	tRNA	Mus_musculus	Arg-TCT-1	Arg	TCT	1	NA	64	G	5898	0.0005	0	1	1	5895	1	0	0	0	Uninjected-806	Uninjected	806
Uninjected-806_R2_anticodon_sorted.tsv	tRNA	Mus_musculus	Arg-TCT-1	Arg	TCT	1	NA	65	G	5898	0.0007	-0.0002	2	1	5894	1	0	0	0	Uninjected-806	Uninjected	806
Uninjected-806_R2_anticodon_sorted.tsv	tRNA	Mus_musculus	Arg-TCT-1	Arg	TCT	1	NA	66	C	5897	0.001	-0.0002	5	5891	0	1	0	0	0	Uninjected-806	Uninjected	806
Uninjected-806_R2_anticodon_sorted.tsv	tRNA	Mus_musculus	Arg-TCT-1	Arg	TCT	1	NA	67	G	5896	0.0014	0	0	7	5887	1	0	1	0	Uninjected-806	Uninjected	806
Uninjected-806_R2_anticodon_sorted.tsv	tRNA	Mus_musculus	Arg-TCT-1	Arg	TCT	1	NA	68	G	5896	0.0003	-0.0008	1	0	5894	1	0	0	0	Uninjected-806	Uninjected	806
Uninjected-806_R2_anticodon_sorted.tsv	tRNA	Mus_musculus	Arg-TCT-1	Arg	TCT	1	NA	69	A	5891	0.0002	0	5890	0	1	0	0	0	0	Uninjected-806	Uninjected	806
Uninjected-806_R2_anticodon_sorted.tsv	tRNA	Mus_musculus	Arg-TCT-1	Arg	TCT	1	NA	70	G	5891	0.0005	0	2	0	5887	1	0	1	0	Uninjected-806	Uninjected	806
Uninjected-806_R2_anticodon_sorted.tsv	tRNA	Mus_musculus	Arg-TCT-1	Arg	TCT	1	NA	71	T	5891	0.0015	-0.0015	0	0	9	5882	0	0	0	Uninjected-806	Uninjected	806
Uninjected-806_R2_anticodon_sorted.tsv	tRNA	Mus_musculus	Arg-TCT-1	Arg	TCT	1	NA	72	C	5882	0.0007	-0.0159	3	5878	0	1	0	0	0	Uninjected-806	Uninjected	806
Uninjected-806_R2_anticodon_sorted.tsv	tRNA	Mus_musculus	Arg-TCT-1	Arg	TCT	1	NA	73	G	5790	0.0009	-0.0583	0	5	5785	0	0	0	0	Uninjected-806	Uninjected	806
Uninjected-806_R2_anticodon_sorted.tsv	tRNA	Mus_musculus	Arg-TCT-1	Arg	TCT	1	NA	74	C	5471	0.0002	-0.267	0	5470	0	1	0	0	0	Uninjected-806	Uninjected	806
Uninjected-806_R2_anticodon_sorted.tsv	tRNA	Mus_musculus	Arg-TCT-1	Arg	TCT	1	NA	75	C	4318	0	-0.1788	0	4318	0	0	0	0	0	Uninjected-806	Uninjected	806
Uninjected-806_R2_anticodon_sorted.tsv	tRNA	Mus_musculus	Arg-TCT-1	Arg	TCT	1	NA	76	A	3663	0	0	3663	0	0	0	0	0	0	Uninjected-806	Uninjected	806
Uninjected-806_R2_anticodon_sorted.tsv	tRNA	Mus_musculus	Arg-TCT-1-intron	Arg	TCT	1	intron	1	G	71	0	0	0	0	71	0	0	0	0	Uninjected-806	Uninjected	806
Uninjected-806_R2_anticodon_sorted.tsv	tRNA	Mus_musculus	Arg-TCT-1-intron	Arg	TCT	1	intron	2	G	71	0	0	0	0	71	0	0	0	0	Uninjected-806	Uninjected	806
Uninjected-806_R2_anticodon_sorted.tsv	tRNA	Mus_musculus	Arg-TCT-1-intron	Arg	TCT	1	intron	3	C	71	0	0	0	71	0	0	0	0	0	Uninjected-806	Uninjected	806
Uninjected-806_R2_anticodon_sorted.tsv	tRNA	Mus_musculus	Arg-TCT-1-intron	Arg	TCT	1	intron	4	T	71	0.0141	0	0	0	1	70	0	0	0	Uninjected-806	Uninjected	806
Uninjected-806_R2_anticodon_sorted.tsv	tRNA	Mus_musculus	Arg-TCT-1-intron	Arg	TCT	1	intron	5	C	71	0	0	0	71	0	0	0	0	0	Uninjected-806	Uninjected	806
Uninjected-806_R2_anticodon_sorted.tsv	tRNA	Mus_musculus	Arg-TCT-1-intron	Arg	TCT	1	intron	6	C	71	0.0141	0	0	70	0	1	0	0	0	Uninjected-806	Uninjected	806
Uninjected-806_R2_anticodon_sorted.tsv	tRNA	Mus_musculus	Arg-TCT-1-intron	Arg	TCT	1	intron	7	G	71	0	0	0	0	71	0	0	0	0	Uninjected-806	Uninjected	806
Uninjected-806_R2_anticodon_sorted.tsv	tRNA	Mus_musculus	Arg-TCT-1-intron	Arg	TCT	1	intron	8	T	71	0	0	0	0	0	71	0	0	0	Uninjected-806	Uninjected	806
Uninjected-806_R2_anticodon_sorted.tsv	tRNA	Mus_musculus	Arg-TCT-1-intron	Arg	TCT	1	intron	9	G	71	0.0282	0.0139	0	0	68	2	0	1	0	Uninjected-806	Uninjected	806
Uninjected-806_R2_anticodon_sorted.tsv	tRNA	Mus_musculus	Arg-TCT-1-intron	Arg	TCT	1	intron	10	G	72	0	0	0	0	72	0	0	0	0	Uninjected-806	Uninjected	806
Uninjected-806_R2_anticodon_sorted.tsv	tRNA	Mus_musculus	Arg-TCT-1-intron	Arg	TCT	1	intron	11	C	72	0	0	0	72	0	0	0	0	0	Uninjected-806	Uninjected	806
Uninjected-806_R2_anticodon_sorted.tsv	tRNA	Mus_musculus	Arg-TCT-1-intron	Arg	TCT	1	intron	12	G	72	0	0	0	0	70	0	0	2	0	Uninjected-806	Uninjected	806
Uninjected-806_R2_anticodon_sorted.tsv	tRNA	Mus_musculus	Arg-TCT-1-intron	Arg	TCT	1	intron	13	C	72	0.0278	0.0137	2	70	0	0	0	0	0	Uninjected-806	Uninjected	806
Uninjected-806_R2_anticodon_sorted.tsv	tRNA	Mus_musculus	Arg-TCT-1-intron	Arg	TCT	1	intron	14	A	73	0	0	73	0	0	0	0	0	0	Uninjected-806	Uninjected	806
Uninjected-806_R2_anticodon_sorted.tsv	tRNA	Mus_musculus	Arg-TCT-1-intron	Arg	TCT	1	intron	15	A	73	0	0	73	0	0	0	0	0	0	Uninjected-806	Uninjected	806
Uninjected-806_R2_anticodon_sorted.tsv	tRNA	Mus_musculus	Arg-TCT-1-intron	Arg	TCT	1	intron	16	T	73	0	0.0135	0	0	0	73	0	0	0	Uninjected-806	Uninjected	806
Uninjected-806_R2_anticodon_sorted.tsv	tRNA	Mus_musculus	Arg-TCT-1-intron	Arg	TCT	1	intron	17	G	74	0	0	0	0	74	0	0	0	0	Uninjected-806	Uninjected	806
Uninjected-806_R2_anticodon_sorted.tsv	tRNA	Mus_musculus	Arg-TCT-1-intron	Arg	TCT	1	intron	18	G	74	0	0	0	0	74	0	0	0	0	Uninjected-806	Uninjected	806
Uninjected-806_R2_anticodon_sorted.tsv	tRNA	Mus_musculus	Arg-TCT-1-intron	Arg	TCT	1	intron	19	A	74	0	0.0133	74	0	0	0	0	0	0	Uninjected-806	Uninjected	806
Uninjected-806_R2_anticodon_sorted.tsv	tRNA	Mus_musculus	Arg-TCT-1-intron	Arg	TCT	1	intron	20	T	75	0	0	0	0	0	75	0	0	0	Uninjected-806	Uninjected	806
Uninjected-806_R2_anticodon_sorted.tsv	tRNA	Mus_musculus	Arg-TCT-1-intron	Arg	TCT	1	intron	21	A	75	0	0	75	0	0	0	0	0	0	Uninjected-806	Uninjected	806
Uninjected-806_R2_anticodon_sorted.tsv	tRNA	Mus_musculus	Arg-TCT-1-intron	Arg	TCT	1	intron	22	G	75	0	0	0	0	75	0	0	0	0	Uninjected-806	Uninjected	806
Uninjected-806_R2_anticodon_sorted.tsv	tRNA	Mus_musculus	Arg-TCT-1-intron	Arg	TCT	1	intron	23	C	75	0	0	0	75	0	0	0	0	0	Uninjected-806	Uninjected	806
Uninjected-806_R2_anticodon_sorted.tsv	tRNA	Mus_musculus	Arg-TCT-1-intron	Arg	TCT	1	intron	24	G	75	0	0	0	0	75	0	0	0	0	Uninjected-806	Uninjected	806
Uninjected-806_R2_anticodon_sorted.tsv	tRNA	Mus_musculus	Arg-TCT-1-intron	Arg	TCT	1	intron	25	C	75	0	0	0	75	0	0	0	0	0	Uninjected-806	Uninjected	806
Uninjected-806_R2_anticodon_sorted.tsv	tRNA	Mus_musculus	Arg-TCT-1-intron	Arg	TCT	1	intron	26	A	75	0	0	75	0	0	0	0	0	0	Uninjected-806	Uninjected	806
Uninjected-806_R2_anticodon_sorted.tsv	tRNA	Mus_musculus	Arg-TCT-1-intron	Arg	TCT	1	intron	27	T	75	0.0133	0	0	0	1	74	0	0	0	Uninjected-806	Uninjected	806
Uninjected-806_R2_anticodon_sorted.tsv	tRNA	Mus_musculus	Arg-TCT-1-intron	Arg	TCT	1	intron	28	T	75	0	0.0132	0	0	0	75	0	0	0	Uninjected-806	Uninjected	806
Uninjected-806_R2_anticodon_sorted.tsv	tRNA	Mus_musculus	Arg-TCT-1-intron	Arg	TCT	1	intron	29	G	76	0	0.013	0	0	76	0	0	0	0	Uninjected-806	Uninjected	806
Uninjected-806_R2_anticodon_sorted.tsv	tRNA	Mus_musculus	Arg-TCT-1-intron	Arg	TCT	1	intron	30	G	77	0	0	0	0	77	0	0	0	0	Uninjected-806	Uninjected	806
Uninjected-806_R2_anticodon_sorted.tsv	tRNA	Mus_musculus	Arg-TCT-1-intron	Arg	TCT	1	intron	31	A	77	0	0	77	0	0	0	0	0	0	Uninjected-806	Uninjected	806
Uninjected-806_R2_anticodon_sorted.tsv	tRNA	Mus_musculus	Arg-TCT-1-intron	Arg	TCT	1	intron	32	C	77	0	0	0	77	0	0	0	0	0	Uninjected-806	Uninjected	806
Uninjected-806_R2_anticodon_sorted.tsv	tRNA	Mus_musculus	Arg-TCT-1-intron	Arg	TCT	1	intron	33	T	77	0.013	0	0	0	1	76	0	0	0	Uninjected-806	Uninjected	806
Uninjected-806_R2_anticodon_sorted.tsv	tRNA	Mus_musculus	Arg-TCT-1-intron	Arg	TCT	1	intron	34	T	77	0	0	0	0	0	77	0	0	0	Uninjected-806	Uninjected	806
Uninjected-806_R2_anticodon_sorted.tsv	tRNA	Mus_musculus	Arg-TCT-1-intron	Arg	TCT	1	intron	35	C	77	0	0	0	77	0	0	0	0	0	Uninjected-806	Uninjected	806
Uninjected-806_R2_anticodon_sorted.tsv	tRNA	Mus_musculus	Arg-TCT-1-intron	Arg	TCT	1	intron	36	T	77	0	0	0	0	0	77	0	0	0	Uninjected-806	Uninjected	806
Uninjected-806_R2_anticodon_sorted.tsv	tRNA	Mus_musculus	Arg-TCT-1-intron	Arg	TCT	1	intron	37	A	77	0	0	77	0	0	0	0	0	0	Uninjected-806	Uninjected	806
Uninjected-806_R2_anticodon_sorted.tsv	tRNA	Mus_musculus	Arg-TCT-1-intron	Arg	TCT	1	intron	38	G	77	0	-0.0132	0	0	77	0	0	0	0	Uninjected-806	Uninjected	806
Uninjected-806_R2_anticodon_sorted.tsv	tRNA	Mus_musculus	Arg-TCT-1-intron	Arg	TCT	1	intron	39	A	76	0	0	76	0	0	0	0	0	0	Uninjected-806	Uninjected	806
Uninjected-806_R2_anticodon_sorted.tsv	tRNA	Mus_musculus	Arg-TCT-1-intron	Arg	TCT	1	intron	40	G	76	0	0	0	0	74	0	0	2	0	Uninjected-806	Uninjected	806
Uninjected-806_R2_anticodon_sorted.tsv	tRNA	Mus_musculus	Arg-TCT-1-intron	Arg	TCT	1	intron	41	G	76	0	0.013	0	0	74	0	0	2	0	Uninjected-806	Uninjected	806
Uninjected-806_R2_anticodon_sorted.tsv	tRNA	Mus_musculus	Arg-TCT-1-intron	Arg	TCT	1	intron	42	C	77	0	-0.0267	0	75	0	0	0	0	2	Uninjected-806	Uninjected	806
Uninjected-806_R2_anticodon_sorted.tsv	tRNA	Mus_musculus	Arg-TCT-1-intron	Arg	TCT	1	intron	43	T	75	0	0	0	0	0	75	0	0	0	Uninjected-806	Uninjected	806
Uninjected-806_R2_anticodon_sorted.tsv	tRNA	Mus_musculus	Arg-TCT-1-intron	Arg	TCT	1	intron	44	G	75	0	0	0	0	75	0	0	0	0	Uninjected-806	Uninjected	806
Uninjected-806_R2_anticodon_sorted.tsv	tRNA	Mus_musculus	Arg-TCT-1-intron	Arg	TCT	1	intron	45	A	75	0.0267	0	73	0	2	0	0	0	0	Uninjected-806	Uninjected	806
Uninjected-806_R2_anticodon_sorted.tsv	tRNA	Mus_musculus	Arg-TCT-1-intron	Arg	TCT	1	intron	46	A	75	0	0	75	0	0	0	0	0	0	Uninjected-806	Uninjected	806
Uninjected-806_R2_anticodon_sorted.tsv	tRNA	Mus_musculus	Arg-TCT-1-intron	Arg	TCT	1	intron	47	G	75	0	0	0	0	75	0	0	0	0	Uninjected-806	Uninjected	806
Uninjected-806_R2_anticodon_sorted.tsv	tRNA	Mus_musculus	Arg-TCT-1-intron	Arg	TCT	1	intron	48	G	75	0	0	0	0	75	0	0	0	0	Uninjected-806	Uninjected	806
Uninjected-806_R2_anticodon_sorted.tsv	tRNA	Mus_musculus	Arg-TCT-1-intron	Arg	TCT	1	intron	49	C	75	0	-0.2712	0	75	0	0	0	0	0	Uninjected-806	Uninjected	806
Uninjected-806_R2_anticodon_sorted.tsv	tRNA	Mus_musculus	Arg-TCT-1-intron	Arg	TCT	1	intron	50	A	59	0	0	59	0	0	0	0	0	0	Uninjected-806	Uninjected	806
Uninjected-806_R2_anticodon_sorted.tsv	tRNA	Mus_musculus	Arg-TCT-1-intron	Arg	TCT	1	intron	51	T	59	0	0	0	0	0	59	0	0	0	Uninjected-806	Uninjected	806
Uninjected-806_R2_anticodon_sorted.tsv	tRNA	Mus_musculus	Arg-TCT-1-intron	Arg	TCT	1	intron	52	T	59	0.0169	0	0	0	1	58	0	0	0	Uninjected-806	Uninjected	806
Uninjected-806_R2_anticodon_sorted.tsv	tRNA	Mus_musculus	Arg-TCT-1-intron	Arg	TCT	1	intron	53	C	59	0	0	0	59	0	0	0	0	0	Uninjected-806	Uninjected	806
Uninjected-806_R2_anticodon_sorted.tsv	tRNA	Mus_musculus	Arg-TCT-1-intron	Arg	TCT	1	intron	54	A	59	0	0	59	0	0	0	0	0	0	Uninjected-806	Uninjected	806
Uninjected-806_R2_anticodon_sorted.tsv	tRNA	Mus_musculus	Arg-TCT-1-intron	Arg	TCT	1	intron	55	A	59	0	0	59	0	0	0	0	0	0	Uninjected-806	Uninjected	806
Uninjected-806_R2_anticodon_sorted.tsv	tRNA	Mus_musculus	Arg-TCT-1-intron	Arg	TCT	1	intron	56	A	59	0	0	59	0	0	0	0	0	0	Uninjected-806	Uninjected	806
Uninjected-806_R2_anticodon_sorted.tsv	tRNA	Mus_musculus	Arg-TCT-1-intron	Arg	TCT	1	intron	57	G	59	0	0	0	0	59	0	0	0	0	Uninjected-806	Uninjected	806
Uninjected-806_R2_anticodon_sorted.tsv	tRNA	Mus_musculus	Arg-TCT-1-intron	Arg	TCT	1	intron	58	G	59	0	0	0	0	59	0	0	0	0	Uninjected-806	Uninjected	806
Uninjected-806_R2_anticodon_sorted.tsv	tRNA	Mus_musculus	Arg-TCT-1-intron	Arg	TCT	1	intron	59	T	59	0	0	0	0	0	59	0	0	0	Uninjected-806	Uninjected	806
Uninjected-806_R2_anticodon_sorted.tsv	tRNA	Mus_musculus	Arg-TCT-1-intron	Arg	TCT	1	intron	60	T	59	0	-0.0351	0	0	0	59	0	0	0	Uninjected-806	Uninjected	806
Uninjected-806_R2_anticodon_sorted.tsv	tRNA	Mus_musculus	Arg-TCT-1-intron	Arg	TCT	1	intron	61	C	57	0	0	0	57	0	0	0	0	0	Uninjected-806	Uninjected	806
Uninjected-806_R2_anticodon_sorted.tsv	tRNA	Mus_musculus	Arg-TCT-1-intron	Arg	TCT	1	intron	62	C	57	0	0	0	57	0	0	0	0	0	Uninjected-806	Uninjected	806
Uninjected-806_R2_anticodon_sorted.tsv	tRNA	Mus_musculus	Arg-TCT-1-intron	Arg	TCT	1	intron	63	G	57	0	0	0	0	57	0	0	0	0	Uninjected-806	Uninjected	806
Uninjected-806_R2_anticodon_sorted.tsv	tRNA	Mus_musculus	Arg-TCT-1-intron	Arg	TCT	1	intron	64	G	57	0	0	0	0	57	0	0	0	0	Uninjected-806	Uninjected	806
Uninjected-806_R2_anticodon_sorted.tsv	tRNA	Mus_musculus	Arg-TCT-1-intron	Arg	TCT	1	intron	65	G	57	0	0	0	0	57	0	0	0	0	Uninjected-806	Uninjected	806
Uninjected-806_R2_anticodon_sorted.tsv	tRNA	Mus_musculus	Arg-TCT-1-intron	Arg	TCT	1	intron	66	T	57	0	0	0	0	0	57	0	0	0	Uninjected-806	Uninjected	806
Uninjected-806_R2_anticodon_sorted.tsv	tRNA	Mus_musculus	Arg-TCT-1-intron	Arg	TCT	1	intron	67	T	57	0	0	0	0	0	57	0	0	0	Uninjected-806	Uninjected	806
Uninjected-806_R2_anticodon_sorted.tsv	tRNA	Mus_musculus	Arg-TCT-1-intron	Arg	TCT	1	intron	68	C	57	0	0	0	57	0	0	0	0	0	Uninjected-806	Uninjected	806
Uninjected-806_R2_anticodon_sorted.tsv	tRNA	Mus_musculus	Arg-TCT-1-intron	Arg	TCT	1	intron	69	G	57	0	0	0	0	55	0	0	2	0	Uninjected-806	Uninjected	806
Uninjected-806_R2_anticodon_sorted.tsv	tRNA	Mus_musculus	Arg-TCT-1-intron	Arg	TCT	1	intron	70	A	57	0.8421	0	4	0	28	20	0	5	0	Uninjected-806	Uninjected	806
Uninjected-806_R2_anticodon_sorted.tsv	tRNA	Mus_musculus	Arg-TCT-1-intron	Arg	TCT	1	intron	71	G	57	0	0	0	0	57	0	0	0	0	Uninjected-806	Uninjected	806
Uninjected-806_R2_anticodon_sorted.tsv	tRNA	Mus_musculus	Arg-TCT-1-intron	Arg	TCT	1	intron	72	T	57	0.0175	0	0	0	1	56	0	0	0	Uninjected-806	Uninjected	806
Uninjected-806_R2_anticodon_sorted.tsv	tRNA	Mus_musculus	Arg-TCT-1-intron	Arg	TCT	1	intron	73	C	57	0	0	0	57	0	0	0	0	0	Uninjected-806	Uninjected	806
Uninjected-806_R2_anticodon_sorted.tsv	tRNA	Mus_musculus	Arg-TCT-1-intron	Arg	TCT	1	intron	74	C	57	0	0	0	57	0	0	0	0	0	Uninjected-806	Uninjected	806
Uninjected-806_R2_anticodon_sorted.tsv	tRNA	Mus_musculus	Arg-TCT-1-intron	Arg	TCT	1	intron	75	C	57	0	0	0	57	0	0	0	0	0	Uninjected-806	Uninjected	806
Uninjected-806_R2_anticodon_sorted.tsv	tRNA	Mus_musculus	Arg-TCT-1-intron	Arg	TCT	1	intron	76	G	57	0	0	0	0	57	0	0	0	0	Uninjected-806	Uninjected	806
Uninjected-806_R2_anticodon_sorted.tsv	tRNA	Mus_musculus	Arg-TCT-1-intron	Arg	TCT	1	intron	77	G	57	0	0	0	0	57	0	0	0	0	Uninjected-806	Uninjected	806
Uninjected-806_R2_anticodon_sorted.tsv	tRNA	Mus_musculus	Arg-TCT-1-intron	Arg	TCT	1	intron	78	C	57	0	0	0	57	0	0	0	0	0	Uninjected-806	Uninjected	806
Uninjected-806_R2_anticodon_sorted.tsv	tRNA	Mus_musculus	Arg-TCT-1-intron	Arg	TCT	1	intron	79	G	57	0.0175	0	0	1	56	0	0	0	0	Uninjected-806	Uninjected	806
Uninjected-806_R2_anticodon_sorted.tsv	tRNA	Mus_musculus	Arg-TCT-1-intron	Arg	TCT	1	intron	80	G	57	0	0	0	0	57	0	0	0	0	Uninjected-806	Uninjected	806
Uninjected-806_R2_anticodon_sorted.tsv	tRNA	Mus_musculus	Arg-TCT-1-intron	Arg	TCT	1	intron	81	A	57	0	0	57	0	0	0	0	0	0	Uninjected-806	Uninjected	806
Uninjected-806_R2_anticodon_sorted.tsv	tRNA	Mus_musculus	Arg-TCT-1-intron	Arg	TCT	1	intron	82	G	57	0	0	0	0	57	0	0	0	0	Uninjected-806	Uninjected	806
Uninjected-806_R2_anticodon_sorted.tsv	tRNA	Mus_musculus	Arg-TCT-1-intron	Arg	TCT	1	intron	83	T	57	0	0	0	0	0	57	0	0	0	Uninjected-806	Uninjected	806
Uninjected-806_R2_anticodon_sorted.tsv	tRNA	Mus_musculus	Arg-TCT-1-intron	Arg	TCT	1	intron	84	C	57	0	0	0	57	0	0	0	0	0	Uninjected-806	Uninjected	806
Uninjected-806_R2_anticodon_sorted.tsv	tRNA	Mus_musculus	Arg-TCT-1-intron	Arg	TCT	1	intron	85	G	57	0	0	0	0	57	0	0	0	0	Uninjected-806	Uninjected	806
